# Supplementary material for: Differentially Methylated Epiloci Generated from Numerous Genotypes of Contrasting Tolerances Are Associated with Osmotic-Tolerance in Rice Seedlings
Source: Front Plant Sci. 2017 Jan 19;8:11. doi: 10.3389/fpls.2017.00011 (PMC5243842; doi:10.3389/fpls.2017.00011)
Supplement: Online Supplementary Data Sheet 1 — Original MSAP scoring matrices of rice accessions in CK, OS, and RO conditions. [file DataSheet1.XLSX]

## Sheet: CK
Rice accession	EL001	EL002	EL003	EL004	EL005	EL006	EL007	EL008	EL009	EL010	EL011	EL012	EL013	EL014	EL015	EL016	EL017	EL018	EL019	EL020	EL021	EL022	EL023	EL024	EL025	EL026	EL027	EL028	EL029	EL030	EL031	EL032	EL033	EL034	EL035	EL036	EL037	EL038	EL039	EL040	EL041	EL042	EL043	EL044	EL045	EL046	EL047	EL048	EL049
S01	10	01	00	00	11	00	01	11	10	10	10	00	11	11	10	10	01	01	00	10	11	-1	11	01	01	01	10	11	01	01	11	11	11	01	11	01	01	11	01	01	11	11	01	11	11	11	01	11	01
S02	10	01	10	00	11	01	00	11	10	10	10	00	11	11	10	10	01	01	10	10	11	00	11	01	01	01	10	11	01	01	11	11	11	01	11	01	01	11	01	01	11	11	01	11	11	11	01	11	01
S03	10	11	11	00	11	10	00	11	10	10	10	00	11	00	10	00	01	00	00	00	10	00	11	00	00	01	10	11	00	-1	11	11	11	00	11	01	01	11	01	01	11	11	-1	11	11	10	01	11	00
S04	10	10	11	00	11	00	10	11	10	10	10	00	11	10	11	10	01	01	10	10	11	01	11	01	01	01	10	11	01	01	11	11	11	01	11	01	01	01	01	01	11	11	01	11	01	11	01	11	01
S05	10	00	00	-1	11	00	00	11	10	10	10	01	11	10	11	10	01	01	10	10	11	10	11	00	01	01	10	11	01	00	11	11	11	01	11	00	00	11	01	00	11	11	00	11	10	11	01	11	01
S06	10	00	00	00	11	00	00	11	10	10	10	00	11	10	10	00	01	01	10	10	11	-1	10	00	00	10	10	10	00	01	11	11	11	11	11	11	01	11	01	01	11	11	01	11	11	11	11	11	01
S07	11	00	00	01	11	10	00	11	11	11	11	01	11	10	10	10	01	00	00	-1	11	11	11	01	11	01	11	11	01	-1	11	11	11	11	11	11	00	11	01	01	11	10	01	11	11	11	11	11	00
S08	11	-1	11	00	11	00	01	11	10	11	11	01	11	10	11	10	01	00	00	10	11	11	11	01	11	01	11	11	01	-1	11	11	11	11	11	11	00	11	01	01	11	11	01	11	11	11	11	11	01
S09	00	01	01	00	11	11	00	10	00	00	10	00	10	10	10	10	01	01	-1	10	11	01	11	01	01	01	10	11	01	01	11	11	11	01	11	01	01	11	01	01	11	11	01	01	11	11	01	11	01
S10	-1	-1	-1	-1	-1	-1	-1	-1	-1	-1	-1	-1	-1	-1	-1	-1	-1	-1	-1	-1	-1	-1	-1	-1	-1	-1	-1	-1	-1	01	11	11	11	11	11	11	01	11	01	01	11	11	01	11	11	11	11	11	01
S11	10	00	00	00	11	10	00	11	10	10	10	00	11	10	10	10	01	01	10	10	11	-1	11	01	00	00	10	11	01	01	11	11	11	11	11	11	01	11	01	01	11	11	01	11	11	11	01	11	01
S12	10	11	10	00	11	01	00	11	10	10	10	01	11	11	10	10	01	01	11	10	11	10	11	01	01	01	10	11	01	01	11	11	11	01	11	01	01	11	01	01	11	11	01	11	11	11	01	11	01
S13	11	00	-1	01	11	-1	00	11	10	11	11	01	11	10	10	10	01	-1	01	10	11	10	11	11	01	00	10	11	01	01	11	11	11	01	11	01	01	11	01	01	11	11	01	11	11	11	11	11	01
S14	10	00	10	00	11	01	00	11	10	10	10	01	11	10	10	10	01	01	10	10	11	00	11	00	00	01	10	11	01	01	11	11	11	11	11	01	01	11	01	01	11	11	01	11	10	11	01	11	01
S15	11	00	11	00	11	00	01	11	10	11	11	01	11	11	11	10	01	01	10	10	11	11	11	11	01	01	10	11	01	00	11	11	11	11	11	10	00	11	01	01	11	11	01	11	10	10	11	11	11
S16	10	01	10	01	11	00	00	11	11	11	11	01	11	11	10	10	01	00	11	10	11	00	11	00	01	01	10	11	01	01	11	11	11	01	11	01	01	11	01	01	10	11	01	11	11	11	01	11	01
S17	01	00	11	01	11	01	00	11	10	11	11	01	11	10	10	10	00	00	10	10	10	10	11	11	11	10	11	11	01	11	11	11	11	11	11	11	01	11	01	01	11	11	01	11	11	11	11	11	01
S18	01	11	11	01	11	11	01	11	01	11	11	01	11	01	01	11	01	11	01	11	11	01	11	11	01	00	00	11	01	-1	11	11	11	11	11	10	11	11	01	01	11	00	01	11	11	11	11	11	11
S19	11	11	11	01	11	10	01	11	11	11	11	01	11	10	11	10	01	00	11	10	11	00	11	01	01	01	11	11	01	01	11	11	11	01	11	01	01	11	01	01	11	11	01	11	11	11	11	11	01
S20	10	11	10	00	11	00	00	11	10	10	10	01	11	10	11	10	01	01	00	10	11	10	11	00	00	00	10	10	00	01	11	01	11	11	11	01	01	11	01	01	10	11	01	11	11	11	11	11	01
S21	10	01	10	00	11	00	00	11	10	10	10	00	11	10	10	10	01	01	10	10	11	00	11	00	00	-1	10	10	00	01	11	11	11	01	11	01	01	11	01	01	11	11	01	11	11	11	01	11	01
S22	11	01	11	01	11	00	01	11	11	11	11	01	11	01	11	11	01	01	10	11	11	11	11	01	01	01	10	11	01	01	11	11	11	11	11	10	11	11	01	01	11	11	01	11	10	10	11	11	11
S23	10	00	10	00	11	01	00	10	10	10	10	01	11	00	10	10	01	01	10	10	11	10	11	00	00	01	10	11	00	01	11	11	11	01	11	01	01	11	01	01	11	11	01	11	01	11	01	11	01
S24	10	01	10	00	11	01	00	10	10	10	10	00	10	01	10	11	01	01	11	10	11	00	11	00	00	00	10	10	00	01	11	11	11	01	11	01	01	11	01	01	11	11	01	11	11	10	01	11	01
S25	10	00	00	00	10	00	00	10	10	10	10	00	10	10	10	-1	01	01	00	00	11	00	11	00	00	01	11	11	01	01	11	11	11	11	11	11	01	11	01	01	11	11	01	11	10	11	11	11	01
S26	11	00	11	01	11	10	00	11	11	11	11	01	11	10	11	11	01	00	10	11	11	11	11	01	11	01	11	11	01	01	11	11	11	11	11	11	01	11	01	01	11	11	01	11	11	11	11	11	11
S27	10	00	00	-1	11	00	00	11	10	10	10	00	11	10	10	10	01	01	10	10	11	00	11	00	00	00	10	11	01	01	11	11	11	11	11	11	01	11	01	01	11	11	01	11	10	11	11	11	01
S28	10	00	00	00	11	00	00	11	10	10	10	00	11	10	10	10	01	01	10	10	11	10	11	00	00	00	10	11	01	01	11	11	11	11	11	11	01	11	01	01	11	11	01	11	10	11	11	11	11
S29	11	10	10	00	11	10	11	11	11	11	11	01	11	10	11	10	01	01	10	10	11	10	11	01	01	00	10	11	01	01	11	11	11	11	11	01	00	11	01	01	11	11	01	11	10	11	11	11	11
S30	10	11	11	00	11	01	01	11	10	10	11	01	11	11	11	11	01	11	10	10	11	11	11	01	01	01	10	11	01	01	11	11	11	11	11	01	01	11	01	01	11	11	01	11	00	01	01	11	01
S31	11	10	11	01	11	00	01	11	11	11	11	01	11	10	11	10	01	01	10	10	11	-1	11	01	11	11	10	11	01	01	11	11	11	11	11	11	01	11	01	01	11	11	01	11	10	11	11	11	01
S32	10	00	10	01	11	00	01	11	10	10	10	01	11	10	11	11	01	01	00	10	11	11	11	01	01	01	11	11	01	00	10	11	10	11	10	10	00	10	01	-1	11	11	00	11	10	11	10	10	10
S33	10	11	11	00	11	01	00	10	10	10	10	00	10	10	10	10	01	01	10	10	10	11	11	01	01	01	10	11	01	00	11	11	11	01	11	01	01	11	01	01	11	11	01	11	11	10	01	11	01
S34	10	00	10	-1	11	00	00	10	10	10	10	01	11	10	10	10	01	11	10	10	11	00	11	00	01	01	10	11	01	-1	11	11	11	11	11	10	-1	11	01	01	01	11	01	00	11	10	01	11	01
S35	10	10	11	01	11	00	01	11	11	11	11	01	11	00	11	01	01	01	01	-1	11	01	11	01	01	01	11	11	01	01	11	11	11	11	11	11	01	11	01	01	11	11	01	11	11	11	11	11	01
S36	10	11	11	00	11	01	00	10	10	10	10	00	10	11	10	10	01	01	10	11	11	11	11	01	01	01	10	11	01	01	11	11	11	11	11	01	01	01	01	01	10	11	01	11	01	11	01	01	01
S37	10	00	00	00	11	10	00	10	10	10	10	00	10	10	10	10	01	01	10	10	11	-1	11	00	00	-1	10	10	00	01	11	11	11	11	11	11	01	11	01	01	11	11	01	11	10	11	01	11	01
S38	10	00	10	00	11	00	-1	11	10	10	10	01	11	10	10	11	01	01	10	11	11	00	11	00	00	-1	10	11	01	01	11	11	11	01	11	00	01	11	01	01	11	11	01	11	11	11	01	11	01
S39	10	11	11	00	11	01	00	10	10	10	10	00	10	10	10	10	01	01	00	10	10	01	11	00	00	00	10	10	00	01	11	11	11	11	11	11	01	11	11	01	11	11	01	11	11	11	11	11	01
S40	11	00	11	01	11	10	01	11	11	11	11	01	11	10	10	10	01	00	10	10	11	10	11	00	00	10	10	11	01	00	11	11	11	11	11	10	10	11	11	00	11	11	-1	11	11	10	11	11	10
S41	10	10	10	00	11	00	00	11	10	10	10	01	11	10	10	10	01	01	10	10	11	00	11	00	00	00	10	11	01	01	11	11	11	11	11	10	01	11	01	01	11	11	01	11	10	11	11	11	01
S42	10	00	11	00	11	00	01	11	11	11	11	01	11	10	11	10	01	01	10	10	11	00	11	01	01	01	10	11	01	01	11	11	11	11	11	11	01	11	01	01	11	11	01	11	11	11	01	11	01
S43	11	11	11	01	11	00	01	11	11	11	11	01	11	-1	-1	-1	-1	-1	-1	-1	-1	11	11	11	01	01	10	11	01	10	11	11	11	11	11	11	01	11	01	11	11	11	01	11	11	11	11	11	11
S44	10	01	10	00	10	10	00	10	10	10	10	00	10	10	10	10	01	01	00	10	11	00	11	00	00	00	10	11	00	01	11	11	11	11	11	11	01	11	01	01	11	11	01	11	11	11	01	11	01
S45	01	00	11	01	11	00	00	11	10	10	10	01	00	10	11	11	01	01	10	10	11	01	11	00	11	01	10	11	01	01	11	11	11	01	11	01	01	11	01	01	11	11	01	11	11	11	11	11	01
S46	11	10	11	11	11	10	11	11	11	11	11	01	11	10	10	10	00	00	10	10	11	-1	11	00	11	00	10	11	01	11	11	11	11	11	11	11	11	11	11	11	11	11	11	11	11	11	11	11	11
S47	00	11	00	00	11	11	00	00	00	10	00	00	00	00	00	01	00	01	01	00	11	10	11	00	00	00	00	00	00	01	11	11	11	01	11	01	01	11	11	01	11	01	00	11	11	10	01	01	00
S48	00	11	00	-1	11	11	10	10	10	10	10	00	10	00	10	10	01	01	11	10	10	01	11	01	01	11	10	10	00	01	11	11	11	11	11	11	01	11	01	01	11	11	01	11	11	11	01	11	01
S49	00	01	10	00	11	11	00	10	10	10	10	00	10	00	10	00	01	01	00	00	10	01	11	00	00	01	10	10	00	01	11	11	11	01	11	01	01	11	01	01	11	11	01	11	11	11	01	11	01
S50	11	00	00	00	11	00	01	11	10	10	10	01	11	10	10	10	01	01	10	10	10	10	11	01	01	01	10	11	01	-1	11	11	11	11	11	10	01	11	01	01	11	01	01	11	11	11	01	11	11
S51	11	10	11	00	11	00	01	11	11	11	11	01	11	10	10	10	00	00	00	10	10	11	11	11	01	11	10	11	01	11	11	11	11	11	11	11	01	11	11	01	11	11	01	11	11	11	11	11	01
S52	10	10	10	00	11	00	00	10	10	10	10	00	11	10	10	10	01	00	10	10	10	10	11	00	00	00	10	10	00	00	11	11	11	11	11	11	01	11	01	01	11	11	01	11	10	10	11	11	01
S53	11	00	10	00	11	00	01	11	10	10	10	01	11	10	11	00	01	00	10	10	11	-1	11	00	00	01	10	11	00	-1	11	11	11	10	11	10	10	11	01	00	11	10	00	11	10	10	11	10	10
S54	00	01	01	00	11	11	00	00	00	00	00	00	00	00	00	00	00	00	00	-1	00	01	11	00	00	00	00	00	00	00	11	10	11	11	11	01	00	11	11	00	11	10	00	11	11	11	11	10	10
S55	11	00	11	00	11	00	01	11	10	11	11	01	11	10	10	10	01	00	00	10	11	10	11	10	00	00	10	11	01	01	11	11	11	11	11	11	01	11	01	11	11	11	01	11	11	11	11	11	11
S56	10	01	11	00	11	01	00	10	10	10	10	00	10	11	10	11	01	01	11	10	11	01	11	00	00	01	10	10	00	01	11	11	11	01	11	01	01	01	01	01	11	11	01	11	11	10	01	11	01
S57	10	01	10	10	11	01	00	11	10	10	10	00	11	11	10	10	01	01	10	11	11	10	11	11	01	01	10	11	01	01	11	11	11	01	11	01	01	11	01	01	11	11	01	11	01	11	11	11	01
S58	10	11	11	00	11	01	00	10	10	10	10	00	11	11	10	10	01	11	11	10	11	11	11	00	00	01	00	10	00	01	11	11	11	11	11	01	01	11	11	01	11	11	01	11	10	11	11	11	01
S59	10	01	10	-1	11	00	-1	11	10	10	10	00	11	10	10	10	01	01	00	10	11	-1	10	00	00	00	10	10	00	01	11	11	11	01	11	01	01	01	01	01	11	11	01	11	11	11	01	11	01
S60	10	01	11	00	11	01	00	10	10	10	10	00	10	10	10	10	01	01	10	10	10	11	11	00	00	01	10	11	01	01	11	11	11	11	11	11	01	11	01	01	11	11	01	11	11	11	11	11	01
S61	10	11	10	00	11	11	00	11	10	11	11	01	11	10	10	10	01	-1	11	10	11	00	11	00	01	01	10	11	01	01	11	11	11	11	11	11	01	11	01	01	11	11	01	11	10	11	11	11	01
S62	10	11	10	00	11	00	00	11	10	10	10	00	11	01	10	00	01	01	01	01	11	00	11	00	00	01	10	11	01	01	11	11	11	11	11	11	01	11	01	01	11	11	01	11	11	11	01	11	01
S63	10	01	10	01	11	00	00	11	10	10	10	00	11	10	10	10	01	01	10	10	11	00	11	00	00	-1	10	10	00	-1	11	11	11	01	11	01	01	01	01	-1	11	11	01	01	11	11	01	11	01
S64	10	11	10	00	11	01	00	11	10	11	11	01	11	10	10	10	01	00	10	10	11	00	11	01	01	01	10	11	01	01	11	11	11	01	11	01	01	11	01	01	11	11	01	11	00	11	01	11	01
S65	11	11	11	00	11	00	11	11	11	11	11	01	11	10	11	11	01	-1	00	10	11	11	11	01	11	01	11	11	01	11	11	11	11	11	11	11	10	11	11	11	11	11	11	11	11	11	11	11	11
S66	00	01	00	00	11	11	00	00	00	00	00	00	00	00	00	00	01	01	00	00	00	01	11	-1	-1	-1	-1	-1	-1	01	11	11	11	11	11	11	11	11	11	00	11	11	01	11	00	00	01	11	11
S67	10	00	00	01	11	00	10	11	10	10	10	00	11	00	10	00	01	01	00	00	11	-1	11	00	00	00	00	10	00	01	11	11	11	11	11	11	01	01	01	01	11	11	01	11	11	11	01	11	01
S68	11	10	10	-1	11	10	01	11	10	10	10	01	11	10	10	10	01	00	-1	10	10	11	11	01	11	01	10	11	01	01	11	11	11	11	11	11	01	11	01	01	11	11	01	11	11	11	11	11	01
[truncated: 244 more columns]

## Sheet: OS
Rice accession	EL001	EL002	EL003	EL004	EL005	EL006	EL007	EL008	EL009	EL010	EL011	EL012	EL013	EL014	EL015	EL016	EL017	EL018	EL019	EL020	EL021	EL022	EL023	EL024	EL025	EL026	EL027	EL028	EL029	EL030	EL031	EL032	EL033	EL034	EL035	EL036	EL037	EL038	EL039	EL040	EL041	EL042	EL043	EL044	EL045	EL046	EL047	EL048	EL049
S01	11	10	00	00	11	00	01	11	01	01	01	01	11	00	00	01	01	00	00	00	11	-1	11	01	01	01	00	11	01	11	11	11	11	11	11	11	01	11	11	01	11	11	01	11	11	11	11	11	01
S02	10	10	10	10	11	10	10	11	10	11	10	01	11	00	10	00	01	00	00	00	00	01	11	01	01	01	10	11	01	00	11	11	11	11	11	01	01	11	01	01	11	10	01	10	01	11	11	11	00
S03	11	11	11	01	11	11	01	11	01	01	01	01	11	00	10	00	00	00	00	00	10	01	01	01	01	01	00	11	01	-1	11	11	11	11	11	11	10	11	01	00	11	10	-1	11	11	11	11	11	10
S04	10	10	11	00	11	01	00	11	10	10	10	00	11	10	01	10	01	00	00	00	11	01	11	01	01	01	00	11	01	00	11	10	10	10	10	00	00	11	01	01	11	10	00	11	10	10	10	10	00
S05	10	11	10	-1	11	01	00	11	10	10	10	00	11	11	01	00	01	00	00	00	11	01	11	01	01	01	11	11	01	00	11	10	10	01	10	00	00	11	01	01	11	10	00	10	11	10	10	10	00
S06	10	11	01	00	11	11	00	11	10	11	11	00	11	10	11	10	11	01	00	10	10	-1	11	01	01	00	00	11	01	01	11	11	11	11	11	01	00	11	11	00	11	11	01	11	11	10	11	11	01
S07	-1	-1	-1	-1	-1	-1	-1	-1	-1	-1	-1	-1	-1	00	11	00	01	01	00	-1	11	00	11	01	01	01	10	11	01	-1	11	11	01	11	01	00	00	01	01	01	11	00	01	11	01	11	01	01	01
S08	01	-1	11	00	11	10	01	11	00	10	00	00	11	00	11	00	01	01	00	00	11	01	11	01	11	01	00	11	01	-1	11	11	00	01	11	00	00	11	01	10	11	00	10	11	00	00	01	00	00
S09	10	11	11	01	11	11	11	11	11	11	11	01	11	00	10	00	01	01	-1	00	10	01	11	01	01	01	10	11	01	00	11	00	11	11	11	10	00	00	01	11	10	10	01	00	10	00	11	11	01
S10	10	10	10	10	10	10	00	10	10	10	10	00	10	00	10	10	01	01	10	00	10	01	11	01	01	01	10	11	01	10	11	11	11	11	11	11	00	11	11	01	11	11	01	11	11	11	11	11	01
S11	11	11	11	01	11	01	01	11	01	01	01	00	01	00	01	00	01	01	01	00	00	-1	11	00	01	01	00	11	01	10	11	10	11	11	11	01	11	11	11	11	11	10	11	11	00	01	11	11	01
S12	-1	-1	-1	-1	-1	-1	-1	-1	-1	-1	-1	-1	-1	00	00	10	01	00	00	00	10	-1	-1	-1	-1	-1	-1	-1	-1	00	11	11	11	11	11	11	00	11	01	01	11	10	01	11	11	11	11	11	01
S13	01	01	-1	01	11	-1	01	11	00	00	00	01	11	00	10	00	11	-1	00	00	11	00	11	01	11	10	10	11	01	00	11	11	11	11	11	00	01	11	11	01	11	10	11	11	11	00	01	01	01
S14	11	11	11	01	11	01	01	11	11	11	11	00	11	00	11	10	00	01	00	00	10	01	11	01	00	01	00	01	01	00	11	10	10	11	10	00	00	10	00	00	11	10	00	11	00	11	00	10	00
S15	11	11	11	00	11	10	01	11	10	10	10	00	11	01	00	01	01	00	00	00	01	00	11	01	01	01	10	11	01	10	11	11	11	11	11	10	00	11	11	10	11	10	00	11	10	10	11	10	10
S16	10	10	01	00	11	01	01	11	10	11	11	01	11	00	00	00	01	01	00	00	11	01	11	01	01	01	00	11	01	00	11	11	11	11	11	00	00	11	01	01	11	11	00	01	11	10	11	10	00
S17	01	01	11	01	11	11	01	11	10	10	10	11	11	00	11	00	01	01	00	00	01	01	11	01	01	00	00	11	01	00	01	01	01	01	01	00	01	01	01	01	11	00	01	01	11	01	01	01	01
S18	11	01	11	00	11	00	01	11	01	01	01	01	11	10	10	00	01	00	00	00	10	00	11	01	01	00	10	11	01	-1	11	11	01	01	11	00	00	11	01	01	01	00	00	11	00	00	01	00	01
S19	10	01	11	10	11	11	11	11	01	11	11	01	11	00	10	00	00	00	00	00	10	01	01	01	01	01	00	11	01	10	11	11	11	11	11	10	00	11	11	11	11	11	11	10	11	11	11	11	10
S20	11	10	10	00	11	01	00	10	10	10	10	00	11	00	01	00	01	01	00	00	01	-1	-1	-1	-1	-1	-1	-1	-1	01	11	10	11	11	11	01	01	11	01	10	11	11	01	11	11	11	11	11	01
S21	10	11	01	00	11	11	01	11	10	11	11	01	11	10	11	10	01	01	11	10	11	11	11	01	01	-1	10	11	01	00	11	11	11	11	11	11	00	11	01	00	11	11	00	11	11	10	11	11	00
S22	11	11	10	00	11	00	01	11	11	11	11	01	11	10	10	10	11	00	10	10	10	10	11	11	01	01	11	11	01	10	11	11	11	01	11	00	00	11	11	11	11	10	01	11	11	00	11	11	01
S23	11	11	11	01	11	11	01	11	11	11	11	01	11	10	11	10	01	01	00	10	10	01	11	01	01	01	10	11	01	00	11	10	10	00	10	00	00	00	00	01	01	11	00	11	00	00	00	10	00
S24	11	11	11	01	11	11	01	11	01	11	01	01	11	00	00	01	01	00	00	00	11	01	11	01	01	01	10	11	01	01	11	11	11	11	11	11	01	11	11	01	11	11	01	11	11	11	11	11	01
S25	11	11	01	01	11	01	01	11	01	11	01	00	11	00	01	-1	01	01	00	00	10	01	11	01	01	01	10	11	01	01	11	11	11	01	11	01	01	11	01	11	11	11	01	11	11	11	11	11	01
S26	01	01	11	00	11	00	01	11	00	00	00	01	11	11	11	11	11	11	00	00	11	01	11	01	01	01	00	11	01	00	11	11	01	01	11	00	00	01	01	00	11	11	10	11	00	00	01	00	00
S27	10	11	10	-1	11	11	01	10	10	11	11	00	11	10	11	10	01	00	00	10	10	01	11	01	01	00	00	11	01	00	11	11	10	11	10	10	00	11	01	00	11	10	00	11	10	10	11	10	00
S28	10	10	01	01	11	11	01	11	10	11	11	00	11	10	11	10	01	00	00	00	10	01	11	01	01	01	00	01	01	00	11	10	10	11	10	10	00	11	11	00	11	10	00	11	11	10	11	10	00
S29	11	00	00	00	11	00	01	11	00	00	00	00	11	00	01	10	01	01	00	00	10	00	10	00	00	00	00	00	00	10	11	11	11	01	11	10	10	11	11	10	11	11	01	11	11	10	11	11	11
S30	10	11	11	11	11	11	11	11	11	11	11	01	11	00	11	00	01	01	10	00	11	01	11	01	01	01	00	11	01	10	11	11	11	11	11	11	10	11	11	10	11	10	01	11	11	11	11	11	00
S31	11	11	11	00	11	01	01	11	01	01	01	01	11	10	10	10	11	11	10	00	10	-1	10	00	00	01	10	10	00	00	11	10	11	01	11	10	00	11	11	01	11	11	00	11	01	10	11	10	11
S32	11	00	00	01	11	00	01	11	00	00	00	00	11	00	01	00	01	01	00	00	10	01	01	01	01	00	00	11	01	10	11	11	11	11	11	00	10	11	11	-1	01	11	10	11	10	10	11	11	11
S33	11	11	11	11	11	11	11	11	11	11	11	01	11	10	10	10	11	10	00	00	10	01	11	01	01	01	00	00	00	10	11	11	11	11	11	11	01	11	01	11	11	11	00	11	11	00	11	11	01
S34	10	01	01	-1	11	00	00	10	01	01	00	00	10	00	00	00	00	01	00	00	00	01	11	01	01	01	00	11	01	-1	11	10	11	01	11	00	-1	11	11	01	11	11	00	01	11	00	10	10	01
S35	00	01	01	01	11	11	01	11	01	11	11	00	11	00	10	00	01	00	00	-1	11	01	11	01	01	01	00	11	01	10	11	11	11	11	11	11	00	11	11	11	11	11	01	11	11	11	11	11	01
S36	11	11	11	11	11	11	11	11	11	11	11	01	11	10	10	10	11	10	10	00	10	01	11	01	01	01	10	11	01	00	11	11	11	11	11	11	01	11	01	11	11	11	01	11	11	11	11	11	01
S37	10	11	10	00	11	01	00	11	10	10	11	00	11	10	11	10	01	01	00	10	11	-1	11	01	01	-1	10	11	01	01	11	11	11	01	11	01	01	01	01	00	11	11	01	11	11	11	11	11	01
S38	10	10	10	00	11	00	-1	10	10	10	10	00	10	00	01	00	01	00	00	00	00	01	11	01	01	-1	10	10	00	00	11	10	10	10	10	10	00	11	11	00	11	10	00	11	10	00	10	10	00
S39	10	11	11	01	11	01	01	11	11	11	11	01	11	00	11	00	01	01	00	00	11	01	11	11	01	01	10	11	01	10	11	11	11	11	11	11	00	11	11	11	11	11	01	11	11	11	11	11	01
S40	10	11	10	11	10	00	11	11	10	10	10	00	11	00	10	00	01	01	10	00	10	00	10	01	00	00	10	10	00	00	10	10	10	11	10	10	00	10	11	00	11	10	-1	11	01	10	00	10	10
S41	10	11	10	10	11	01	00	11	10	10	11	00	11	00	01	10	01	01	00	00	10	01	11	01	01	01	10	11	01	00	11	11	10	10	11	00	00	11	01	00	11	11	00	11	10	11	11	10	00
S42	10	11	11	01	11	01	01	11	11	11	01	01	11	00	01	00	01	01	00	00	10	01	11	01	01	01	10	11	01	10	11	11	11	11	11	10	01	11	11	11	11	11	11	11	11	10	11	11	01
S43	01	10	10	00	11	10	11	11	10	10	10	11	11	-1	01	-1	01	01	01	-1	01	00	11	01	01	01	00	10	00	00	11	10	10	01	10	10	00	01	01	01	11	10	00	11	10	00	00	00	01
S44	11	11	11	01	11	00	01	11	11	11	11	00	11	10	11	10	01	01	00	00	10	00	11	01	01	01	00	01	01	00	11	11	10	11	10	00	00	11	01	00	11	10	00	11	10	10	11	10	00
S45	11	01	01	01	11	01	01	11	01	00	00	01	11	01	11	11	11	01	10	10	11	01	11	01	01	01	10	11	01	00	11	11	01	01	01	00	01	01	01	01	11	01	01	11	10	01	01	01	01
S46	01	00	00	00	11	00	01	11	00	00	00	01	11	00	10	01	01	00	10	00	11	-1	11	00	01	00	00	01	01	00	11	11	11	01	11	10	10	11	11	01	11	10	00	10	11	00	11	10	10
S47	10	10	11	00	11	10	10	10	10	11	11	01	11	10	11	10	01	01	00	10	10	01	11	01	01	01	10	11	01	00	11	11	11	11	11	10	00	11	01	01	11	11	01	11	11	11	11	11	01
S48	11	10	10	-1	11	10	01	11	11	11	10	01	11	00	00	00	01	00	00	00	11	00	11	01	01	01	00	01	01	01	11	11	11	11	11	11	11	11	11	01	11	11	01	11	11	11	11	11	11
S49	11	11	11	01	11	01	01	11	11	11	11	01	11	00	01	00	01	00	00	00	11	01	11	01	01	01	11	11	01	01	11	11	11	11	11	11	01	11	01	01	11	11	01	11	11	11	11	11	01
S50	01	00	00	00	01	00	01	11	00	00	00	00	11	10	11	10	01	01	01	10	11	00	10	00	01	01	00	11	01	-1	11	11	11	11	11	10	00	11	11	00	11	10	01	11	10	10	11	10	01
S51	11	01	11	00	11	00	01	11	01	00	00	01	11	00	11	00	01	01	01	00	11	00	11	00	01	01	00	11	01	00	11	10	10	00	10	00	00	11	01	00	11	10	10	11	00	10	00	10	00
S52	10	01	01	00	11	10	00	11	11	01	01	00	11	00	10	00	01	00	00	00	10	01	11	01	01	01	00	01	01	11	11	11	11	11	11	11	00	11	11	01	11	11	01	11	11	11	11	11	01
S53	01	01	00	00	11	00	01	11	00	00	00	01	11	10	11	10	01	01	00	10	11	-1	10	00	00	00	00	10	00	-1	11	11	11	11	11	10	00	11	11	10	11	10	01	11	11	10	11	11	00
S54	11	10	11	01	11	10	01	11	10	10	10	00	11	00	11	00	01	01	00	-1	01	01	11	01	01	01	00	11	01	11	11	11	11	11	11	11	01	11	01	11	11	11	01	11	11	01	11	11	01
S55	11	11	11	00	11	00	01	11	00	10	10	01	11	00	11	00	01	01	00	00	11	00	11	00	01	00	10	11	01	10	11	11	11	11	11	10	01	11	11	11	11	11	01	11	11	11	11	11	01
S56	10	11	11	01	11	11	01	11	11	11	11	01	11	00	01	00	01	00	00	00	11	01	11	01	01	01	10	11	01	00	11	11	11	11	11	10	01	11	01	00	11	11	01	11	11	11	11	11	01
S57	10	10	10	00	11	11	10	10	10	11	11	01	11	00	01	00	01	00	00	00	11	10	11	01	01	01	10	11	01	00	11	11	11	11	11	01	00	11	01	10	11	11	01	11	11	11	11	11	01
S58	11	10	10	10	11	11	10	11	11	11	11	00	11	10	10	10	11	11	10	10	10	01	11	01	01	01	10	11	01	00	11	11	11	01	11	00	01	01	01	11	11	11	00	11	01	01	11	11	01
S59	11	11	10	-1	11	01	-1	11	10	10	10	00	11	00	01	00	01	01	00	00	01	-1	11	01	01	01	10	11	01	00	11	10	10	00	10	00	00	11	01	10	11	10	00	11	10	00	10	10	00
S60	10	10	11	00	11	11	00	11	11	11	11	01	11	00	01	10	01	01	00	00	11	00	11	00	01	01	00	11	01	11	11	11	11	01	11	11	10	11	11	11	11	11	11	11	11	11	11	11	01
S61	11	11	01	00	11	00	01	11	11	11	11	01	11	01	11	01	01	-1	00	00	11	01	11	01	01	01	00	11	01	11	11	11	11	01	11	01	01	11	01	01	11	11	10	11	10	11	11	11	01
S62	11	10	10	10	11	11	11	11	11	11	11	01	11	00	10	00	01	00	00	00	11	01	11	01	01	01	00	01	01	01	11	11	11	11	11	11	00	11	11	00	11	11	01	11	11	11	11	11	01
S63	10	10	10	00	11	11	00	10	10	10	11	00	11	10	11	10	01	01	00	00	10	01	11	01	01	-1	10	11	01	-1	11	11	11	11	11	10	00	11	01	-1	11	11	00	11	11	10	01	10	00
S64	10	10	00	00	11	10	01	10	10	11	11	01	11	00	00	00	01	00	00	00	10	00	11	01	01	01	10	11	01	10	11	11	11	11	11	11	01	11	11	11	11	11	01	11	11	11	11	11	11
S65	01	01	11	00	11	00	01	11	00	00	00	01	11	00	11	10	01	-1	00	00	11	01	11	01	01	01	10	11	01	00	11	11	11	01	11	00	00	11	11	01	11	10	01	11	11	11	11	11	11
S66	10	10	00	00	11	11	01	10	00	01	01	01	11	10	10	10	01	01	01	10	10	-1	-1	-1	-1	-1	-1	-1	-1	00	11	11	11	11	11	11	01	11	01	01	11	11	01	11	11	11	11	11	01
S67	10	10	10	00	11	11	10	11	10	10	10	00	11	10	11	10	00	00	10	10	10	-1	11	00	00	00	00	11	01	00	11	11	11	11	11	11	00	11	01	00	11	11	00	11	11	11	11	11	00
S68	01	00	00	-1	11	00	01	11	00	00	00	00	11	00	11	00	01	01	-1	00	10	01	11	11	01	11	10	11	01	01	01	01	01	11	01	01	01	01	01	01	01	00	01	11	01	01	01	01	01
[truncated: 244 more columns]

## Sheet: OR
Rice accession	EL001	EL002	EL003	EL004	EL005	EL006	EL007	EL008	EL009	EL010	EL011	EL012	EL013	EL014	EL015	EL016	EL017	EL018	EL019	EL020	EL021	EL022	EL023	EL024	EL025	EL026	EL027	EL028	EL029	EL030	EL031	EL032	EL033	EL034	EL035	EL036	EL037	EL038	EL039	EL040	EL041	EL042	EL043	EL044	EL045	EL046	EL047	EL048	EL049
S01	01	10	01	01	11	10	01	11	01	11	11	01	11	10	11	10	01	00	11	10	11	-1	11	01	01	01	10	11	01	00	11	11	11	11	11	10	00	11	11	01	11	10	00	10	11	10	10	10	10
S02	01	01	01	01	11	01	01	11	01	11	11	01	11	10	10	11	11	10	10	10	10	00	11	01	01	01	10	11	01	00	11	11	11	11	11	10	01	11	11	01	11	10	01	10	11	10	11	10	01
S03	11	10	11	11	11	10	11	11	11	11	11	01	11	10	10	10	00	01	11	10	10	00	11	01	11	01	10	11	01	-1	11	11	11	01	01	00	01	01	01	00	01	00	-1	00	11	10	01	10	11
S04	11	00	11	01	11	00	01	11	10	11	11	01	11	11	11	11	00	01	10	10	11	00	11	01	01	01	10	11	01	01	11	11	11	01	11	01	01	11	01	01	11	11	01	10	11	11	11	11	01
S05	10	10	10	-1	11	01	10	10	10	11	11	01	11	10	10	10	00	01	00	10	11	00	11	01	11	11	10	11	01	01	11	11	11	01	11	01	01	11	01	00	11	11	01	00	11	11	11	11	01
S06	11	10	00	10	11	10	10	11	11	11	11	01	11	11	11	11	00	00	11	10	11	-1	11	00	00	00	10	11	01	00	11	11	11	10	11	10	00	11	00	10	11	11	00	10	11	10	11	10	10
S07	10	10	10	00	11	00	01	10	10	11	11	01	11	00	10	10	00	00	01	-1	10	00	11	01	01	01	10	11	01	-1	11	11	11	11	11	00	01	11	11	11	11	10	00	10	11	11	11	11	01
S08	00	-1	01	01	11	10	01	00	00	11	11	01	11	10	10	10	01	00	10	10	10	00	11	01	01	01	10	11	01	-1	11	11	11	01	11	00	01	11	11	01	11	11	01	10	11	11	11	11	01
S09	11	00	00	01	11	01	01	11	00	01	01	01	11	00	11	00	00	01	-1	00	01	10	11	01	11	01	10	11	01	00	11	00	11	00	00	00	00	11	01	00	11	00	00	00	11	00	00	00	00
S10	11	10	00	01	11	01	01	11	10	11	11	01	11	10	10	10	00	01	11	10	10	00	11	11	11	11	10	11	01	00	11	10	10	10	10	10	00	10	01	00	11	10	00	10	11	10	10	10	00
S11	10	10	00	00	11	11	10	11	10	11	11	01	11	11	11	11	01	01	11	11	11	-1	11	00	00	00	11	11	01	00	11	11	11	11	11	10	00	11	11	10	11	11	00	10	11	10	11	10	10
S12	10	00	00	01	11	00	01	10	00	11	11	01	11	00	00	10	01	01	10	00	10	00	11	01	11	11	10	11	01	00	11	11	11	01	11	00	00	01	01	01	01	00	00	00	11	10	01	10	01
S13	00	00	-1	01	11	-1	00	00	00	00	00	00	00	00	00	00	00	-1	00	10	00	11	11	10	11	10	00	10	00	10	01	01	11	00	01	01	01	01	01	01	11	00	00	01	01	00	01	01	00
S14	11	00	10	01	11	11	11	10	10	11	11	01	11	11	10	11	01	00	10	01	11	00	11	01	11	01	10	11	01	00	11	11	11	00	11	00	00	11	01	00	11	11	00	10	01	10	11	10	01
S15	01	00	11	01	11	11	01	11	00	11	11	01	11	10	00	10	00	00	10	10	10	00	11	01	01	01	11	11	01	11	11	11	11	01	11	01	01	11	11	01	11	11	11	11	11	11	11	11	01
S16	11	00	00	01	11	00	01	11	10	11	11	01	11	10	11	10	01	01	01	00	11	00	11	01	11	01	10	11	01	10	11	11	11	11	11	10	01	11	11	10	11	11	01	11	10	11	11	11	11
S17	01	11	10	00	11	11	01	10	10	10	10	00	10	00	00	10	01	00	01	00	10	00	10	01	01	00	10	10	00	00	11	11	11	11	11	01	01	11	01	01	11	11	00	11	11	11	11	11	01
S18	10	11	11	10	11	01	01	11	11	10	10	01	11	10	11	10	01	00	01	10	10	01	11	11	11	01	10	11	01	-1	11	10	11	01	11	00	00	11	11	01	11	10	10	00	11	00	00	10	01
S19	00	00	10	01	11	00	01	10	10	11	11	01	11	11	11	11	00	01	00	00	11	00	11	11	11	11	10	11	01	00	11	11	11	01	11	00	01	01	01	00	11	11	00	00	11	11	01	11	01
S20	01	00	01	01	11	00	01	11	01	11	11	01	11	01	11	11	01	01	01	10	11	01	11	01	01	01	10	11	01	00	11	00	11	01	11	00	01	11	01	00	11	11	00	10	11	10	11	10	01
S21	10	10	10	10	11	10	10	11	10	11	11	01	10	00	10	10	00	01	00	01	11	10	11	11	11	-1	10	11	00	00	11	11	01	01	11	00	01	01	01	00	01	11	01	00	11	11	01	01	01
S22	11	11	11	01	11	11	01	11	11	11	11	01	11	10	11	10	01	00	00	00	10	01	11	11	11	11	10	11	01	10	01	11	01	11	11	10	00	11	11	11	11	10	00	10	11	00	11	10	01
S23	10	00	10	01	11	01	11	11	10	11	11	01	11	00	11	01	00	01	00	01	11	-1	-1	-1	-1	-1	-1	-1	-1	00	11	11	11	01	11	00	00	01	01	00	11	10	00	00	10	10	00	10	00
S24	10	10	10	10	11	00	10	10	10	11	11	01	11	10	10	10	00	00	01	10	10	00	11	01	11	01	10	11	01	00	11	11	11	01	11	01	00	11	01	00	11	00	01	01	11	01	01	01	00
S25	11	11	01	00	11	10	01	11	10	11	11	01	11	11	11	-1	01	01	01	01	01	00	11	00	01	01	10	10	00	00	11	11	11	01	10	00	00	01	01	00	11	10	00	00	11	00	00	00	01
S26	00	01	01	01	11	01	01	11	01	11	11	01	11	10	10	10	11	10	10	10	10	01	11	01	11	01	10	11	01	00	11	11	11	01	11	00	00	11	01	01	11	10	00	10	11	10	11	10	01
S27	11	10	10	-1	11	01	11	11	10	11	11	01	11	00	10	00	01	00	01	00	01	01	11	01	01	01	10	11	01	00	11	11	11	11	11	00	00	11	01	00	11	10	00	10	11	10	10	10	01
S28	11	10	11	10	11	01	11	11	11	11	11	01	11	11	11	11	01	00	00	10	11	00	11	01	01	01	10	11	01	00	11	11	11	01	11	00	00	01	01	00	11	11	00	00	11	10	11	10	00
S29	11	10	10	11	11	11	11	11	10	11	11	01	11	10	11	11	01	10	10	10	11	00	11	11	11	11	11	11	01	00	11	11	11	01	11	00	00	11	01	00	11	11	01	00	11	10	01	10	01
S30	01	00	11	01	11	01	01	11	00	01	01	01	11	10	11	00	01	01	01	10	00	10	11	01	11	01	10	11	01	00	11	11	11	11	11	10	01	01	01	01	11	10	00	10	11	00	01	00	01
S31	00	00	10	00	11	10	00	10	00	10	10	00	10	00	00	10	01	00	01	00	10	-1	11	01	01	01	10	11	01	00	11	11	11	11	11	11	01	11	01	01	11	11	00	11	11	10	11	11	01
S32	11	10	10	11	11	11	11	11	11	11	11	01	11	11	11	11	01	01	10	10	11	11	11	11	11	11	11	11	01	00	11	11	11	01	11	00	00	01	01	-1	11	10	00	00	11	00	00	00	00
S33	10	00	10	01	11	00	01	10	00	11	11	01	11	00	10	00	00	01	00	00	11	01	11	01	11	01	11	11	01	00	11	11	11	01	11	00	01	11	01	01	11	10	00	10	11	10	11	10	01
S34	11	00	00	-1	11	01	01	11	00	01	01	01	11	10	11	10	01	01	01	00	11	00	11	01	01	01	00	01	01	-1	11	00	10	00	00	00	-1	10	01	00	01	00	00	00	10	00	00	00	00
S35	10	00	11	01	11	00	01	11	00	11	11	01	11	10	11	11	11	00	01	-1	11	10	11	11	11	11	10	11	01	00	11	11	11	01	11	00	01	11	01	01	11	10	00	10	11	11	01	10	01
S36	01	11	01	01	11	11	01	01	11	11	11	01	11	10	00	10	01	00	10	10	10	00	11	01	11	01	10	11	01	10	11	11	11	11	11	10	11	11	11	11	11	10	00	10	11	10	11	10	11
S37	10	10	10	11	11	11	11	11	10	11	11	01	11	11	11	10	01	00	10	10	11	-1	11	01	01	-1	10	11	01	00	11	11	11	11	11	10	00	11	01	10	11	10	00	10	11	10	10	10	00
S38	10	00	10	01	11	01	-1	11	00	11	11	01	11	01	11	01	00	01	00	01	11	00	11	01	11	-1	10	11	01	01	11	11	11	01	11	01	01	11	01	01	11	11	01	10	11	11	11	11	01
S39	10	10	00	10	11	00	01	10	00	10	10	00	10	10	10	10	01	00	11	10	10	00	11	11	11	11	10	11	01	10	11	11	11	11	11	10	11	11	11	01	11	10	10	11	10	10	11	10	01
S40	01	01	01	01	11	11	01	11	01	11	11	01	11	00	10	11	01	00	11	10	10	00	11	01	01	00	11	11	01	10	11	11	11	01	11	00	00	11	11	10	11	10	-1	10	11	10	11	10	00
S41	11	00	01	01	11	10	01	11	00	11	11	01	11	11	10	11	01	01	00	01	11	00	11	01	01	01	10	11	01	00	11	11	11	11	11	00	00	11	11	00	11	10	00	10	11	10	11	10	00
S42	10	00	10	00	10	10	01	10	00	11	11	01	10	11	11	10	01	01	11	11	11	10	11	01	01	01	10	11	01	10	11	10	11	11	10	10	00	11	11	11	11	10	00	11	10	10	10	10	11
S43	10	11	11	10	11	11	10	10	10	10	00	00	10	-1	-1	-1	-1	-1	-1	-1	-1	10	11	00	01	00	00	00	00	01	11	11	11	00	11	01	01	01	01	10	11	11	01	01	11	01	01	00	00
S44	11	10	01	01	11	10	01	11	10	11	11	01	11	10	10	11	01	01	01	00	11	10	11	01	01	01	10	11	01	00	11	11	11	01	11	10	00	11	11	00	11	11	00	11	00	10	10	10	01
S45	00	01	00	01	11	11	00	11	00	11	11	01	11	10	00	10	00	00	11	10	10	00	11	00	00	01	11	11	01	00	11	11	11	11	11	10	00	11	01	00	11	10	00	10	11	10	01	10	00
S46	11	11	01	11	11	11	11	11	11	11	11	01	11	10	11	10	00	01	10	10	11	-1	11	01	11	01	10	11	01	00	11	11	11	01	11	00	00	11	01	00	11	10	10	10	11	10	01	10	00
S47	11	10	11	11	11	10	11	11	10	11	11	11	11	10	10	10	00	01	11	10	10	00	11	01	01	01	10	11	01	00	11	11	11	01	11	00	01	01	01	01	01	11	01	01	11	10	11	10	11
S48	10	00	10	-1	11	00	01	10	10	10	11	01	11	10	10	10	00	01	01	10	11	00	11	01	11	01	10	11	01	00	11	11	11	01	11	10	01	11	11	01	11	11	01	11	11	10	11	11	01
S49	10	00	10	00	10	00	01	10	00	11	10	01	10	10	10	10	00	01	01	10	10	00	11	01	01	01	10	11	01	00	11	11	11	11	11	00	11	11	01	00	11	10	00	10	11	11	11	10	11
S50	11	10	10	11	11	01	11	10	10	11	11	01	11	10	10	10	01	00	10	10	10	00	11	01	01	01	10	11	01	-1	11	11	11	01	11	10	01	11	01	00	11	10	01	11	10	11	11	10	01
S51	11	00	11	01	11	11	01	11	11	11	11	01	11	10	10	10	01	00	10	10	10	00	11	01	11	01	11	11	01	00	11	11	11	01	11	00	01	11	01	01	11	10	00	10	11	10	01	10	01
S52	11	10	10	01	11	00	11	11	10	11	11	01	11	10	10	10	00	11	00	00	10	10	11	01	01	01	10	11	01	00	11	10	10	00	10	00	00	11	01	00	01	00	00	00	11	00	00	00	00
S53	11	11	01	11	11	11	11	11	11	11	11	01	11	11	11	11	01	01	10	10	11	-1	11	01	01	01	10	11	01	-1	11	11	11	01	11	00	00	11	01	01	11	10	01	11	10	10	01	10	00
S54	11	00	01	00	11	00	01	11	00	11	11	01	11	10	00	10	01	00	01	-1	10	00	11	11	11	11	10	11	01	00	11	11	11	00	10	00	00	11	01	01	11	10	00	10	11	00	10	10	01
S55	11	11	11	11	11	10	11	11	11	11	11	01	11	10	00	10	01	00	10	10	10	01	11	01	01	01	11	11	01	00	11	11	11	01	11	00	00	11	01	00	11	10	00	10	11	10	10	10	00
S56	10	10	00	10	11	10	00	10	10	11	11	01	11	00	00	11	00	00	01	10	11	00	11	00	10	00	10	11	01	00	11	11	11	01	11	00	00	11	01	00	11	00	00	00	11	11	01	11	00
S57	11	00	01	01	11	10	11	11	01	11	11	01	11	10	10	11	11	10	10	10	11	00	11	01	01	01	11	11	01	00	11	11	11	11	11	10	10	11	11	10	11	10	00	10	11	10	11	10	01
S58	00	10	11	01	11	10	01	11	10	01	01	01	11	00	10	00	01	01	01	10	00	00	11	01	11	01	11	11	01	00	11	11	11	01	11	00	00	01	01	11	01	00	00	10	11	00	01	00	01
S59	10	10	10	-1	11	10	-1	10	10	11	11	01	11	10	11	11	00	01	11	11	11	-1	11	01	01	01	10	11	01	01	11	11	11	01	11	01	01	01	01	01	11	11	01	00	11	11	11	11	11
S60	11	00	11	01	11	00	01	11	00	11	11	01	11	00	11	11	01	00	00	10	11	00	11	01	01	01	10	11	01	00	11	10	11	00	10	00	00	11	01	00	11	10	00	10	11	10	10	10	00
S61	11	00	00	01	11	01	01	11	00	11	11	01	11	10	10	10	01	-1	00	10	10	11	01	11	11	11	10	11	01	00	11	10	11	01	10	00	00	11	01	00	11	10	00	00	11	10	00	10	00
S62	01	10	01	01	11	10	01	11	00	11	11	01	11	10	10	10	01	00	00	00	10	00	11	01	11	01	10	11	01	00	01	01	01	00	01	00	00	11	01	01	11	00	00	00	11	00	00	00	00
S63	11	00	00	01	10	00	11	11	01	11	10	01	11	00	10	01	00	01	01	01	11	00	11	11	10	-1	10	11	00	-1	11	11	11	01	11	00	00	01	01	-1	11	11	00	00	11	00	01	00	01
S64	11	11	01	01	11	01	01	11	01	11	11	01	11	10	10	10	01	01	00	00	11	10	01	00	11	01	10	10	00	00	11	11	11	01	11	00	00	11	01	00	11	10	00	10	11	10	00	10	00
S65	10	10	11	10	11	01	11	11	10	11	11	01	11	10	10	10	01	-1	10	10	10	00	11	01	11	11	10	11	01	00	11	11	11	01	11	00	01	11	01	11	11	10	01	11	11	11	11	10	01
S66	01	01	01	01	11	01	11	01	01	01	01	00	01	00	00	00	00	00	00	00	01	00	11	-1	-1	-1	-1	-1	-1	10	11	11	11	11	11	11	11	11	11	00	11	11	00	11	11	10	11	11	10
S67	10	10	10	11	11	10	10	10	10	11	11	01	10	10	11	11	00	00	10	10	11	-1	11	01	01	01	10	11	01	00	11	11	01	01	01	00	00	01	01	01	11	01	00	00	11	00	01	00	01
S68	10	10	00	-1	11	10	01	10	10	11	11	01	11	10	10	10	00	00	-1	00	10	00	11	01	01	01	10	11	01	00	11	11	11	01	11	00	00	11	11	01	11	10	10	10	11	10	10	10	01
[truncated: 244 more columns]
