# Supplementary material for: Differentially Methylated Epiloci Generated from Numerous Genotypes of Contrasting Tolerances Are Associated with Osmotic-Tolerance in Rice Seedlings
Source: Front Plant Sci. 2017 Jan 19;8:11. doi: 10.3389/fpls.2017.00011 (PMC5243842; doi:10.3389/fpls.2017.00011)
Supplement: Table S2 — Information of selective primer combinations involved in this study. [file Table2.XLSX]

## Sheet: Sheet1
Table S2 Information of selective primer combinations involved in this study.
Primer combination	Forward/ Reverse primer (5’ to 3’)	No. of epiloci	Scoring error (H)	Scoring error (M)
E06-HM38	GACTGCGTACCAATTCAGT/GATGAGTCTAGAACGGTGC	13	4.91	10.3
E06-HM313	GACTGCGTACCAATTCAGT/GATGAGTCTAGAACGGTTA	8	9.09	9.3
E07-HM37	GACTGCGTACCAATTCACA/GATGAGTCTAGAACGGTGG	8	4.03	11.36
E07-HM316	GACTGCGTACCAATTCACA/GATGAGTCTAGAACGGTTT	39	8.36	11.55
E08-HM34	GACTGCGTACCAATTCACG/GATGAGTCTAGAACGGTAT	21	4.15	8.97
E09-HM38	GACTGCGTACCAATTCACT/GATGAGTCTAGAACGGTGC	25	6.42	8.97
E10-HM312	GACTGCGTACCAATTCACC/GATGAGTCTAGAACGGTCC	17	7.36	7.64
E11-HM311	GACTGCGTACCAATTCATT/GATGAGTCTAGAACGGTCG	21	8	6.36
E12-HM34	GACTGCGTACCAATTCAGG/GATGAGTCTAGAACGGTAT	13	5.85	8.3
E12-HM314	GACTGCGTACCAATTCAGG/GATGAGTCTAGAACGGTAT	28	6.76	4.76
E13-HM35	GACTGCGTACCAATTCAAG/GATGAGTCTAGAACGGTGA	23	9.79	9.45
E13-HM312	GACTGCGTACCAATTCAAG/GATGAGTCTAGAACGGTCC	12	5.45	8.75
E14-HM36	GACTGCGTACCAATTCAAC/GATGAGTCTAGAACGGTGT	37	9.27	5.24
E15-HM33	GACTGCGTACCAATTCAAT/GATGAGTCTAGAACGGTAC	7	6.88	3.52
E16-HM314	GACTGCGTACCAATTCAAA/GATGAGTCTAGAACGGTTG	21	6.94	4.33
		average	6.884	7.92
