# Supplementary material for: Differentially Methylated Epiloci Generated from Numerous Genotypes of Contrasting Tolerances Are Associated with Osmotic-Tolerance in Rice Seedlings
Source: Front Plant Sci. 2017 Jan 19;8:11. doi: 10.3389/fpls.2017.00011 (PMC5243842; doi:10.3389/fpls.2017.00011)
Supplement: Table S5 — DNA fragments of scored MSAP epiloci identified by direct sequencing and their basic information. [file Table5.XLSX]

## Sheet: Sheet1
Table S5 DNA fragements of scored MSAP epiloci identified by direct sequencing and their basic information.
Eplocus	Chr	Start	End	Molecular weight	Gene_ID	Gene_ID_Start	Gene_ID_End	Position	Annotation
EL257	Chr1	41714409	41714502	116	LOC_Os01g71970	41711881	41713811	downstream	protein|GRAS family transcription factor containing protein, expressed
	Chr1	41714409	41714502	116	LOC_Os01g71980	41716009	41719018	upstream	protein|rho-GTPase-activating protein-like, putative, expressed
EL257	Chr5	28580200	28580293	116	LOC_Os05g49800	28579194	28582615	gene body	protein|ketol-acid reductoisomerase, chloroplast precursor, putative, expressed
EL258	Chr8	1293039	1293137	121	LOC_Os08g02980	1296999	1297817	upstream	protein|retrotransposon protein, putative, unclassified, expressed
EL258	Chr11	4065058	4065156	121	LOC_Os11g46160	4058446	4060653	downstream	protein|transposon protein, putative, CACTA, En/Spm sub-class, expressed
	Chr11	4065058	4065156	121	LOC_Os11g07900	4071934	4074164	upstream	protein|hypothetical protein
EL258	Chr12	15119817	15119915	121	LOC_Os12g26020	15114515	15117827	downstream	protein|expressed protein
	Chr12	15119817	15119915	121	LOC_Os12g26030	15121175	15124607	upstream	protein|FACT complex subunit SPT16, putative, expressed
EL258	Chr4	4498376	4498474	121	LOC_Os04g08400	4497789	4503741	gene body	protein|retrotransposon protein, putative, unclassified, expressed
EL259	Chr2	5506483	5506584	124	LOC_Os02g10480	5505016	5508425	gene body	protein|stromal membrane-associated protein, putative, expressed
EL259	Chr7	4403088	4403189	124	LOC_Os07g08520	4400490	4403136	gene body	protein|auxin response factor, putative, expressed
EL260	Chr8	27606825	27606929	127	LOC_Os08g43670	27602295	27603986	downstream	protein|RING-H2 finger protein ATL2B, putative, expressed
EL260	Chr10	21318879	21318983	127	LOC_Os10g39830	21316350	21319353	gene body	protein|expressed protein
EL260	Chr1	33527782	33527886	127	LOC_Os01g57966	33527626	33529604	gene body	protein|photosystem I assembly protein ycf3, putative, expressed
EL260	Chr10	5822725	5822829	127	LOC_Os10g10540	5821225	5828147	gene body	protein|cysteine-rich repeat secretory protein precursor, putative, expressed
EL260	Chr10	10849156	10849260	127	LOC_Os10g21254	10849000	10850978	gene body	protein|photosystem I assembly protein ycf3, putative, expressed
EL260	Chr4	9110897	9111001	127	LOC_Os04g16736	9110741	9112719	gene body	protein|photosystem I assembly protein ycf3, putative, expressed
EL260	Chr5	22515393	22515497	127	LOC_Os05g38390	22501354	22503160	downstream	protein|laccase precursor protein, putative, expressed
	Chr5	22515393	22515497	127	LOC_Os05g38400	22518317	22524187	upstream	protein|OsFtsH8 FtsH protease, homologue of AtFtsH3/10, expressed
EL260	Chr5	27222644	27222748	127	LOC_Os05g47510	27219015	27220337	downstream	protein|pentatricopeptide, putative, expressed
	Chr5	27222644	27222748	127	LOC_Os05g47520	27222701	27223643	upstream	protein|expressed protein
EL261	Chr10	17734118	17734236	141	LOC_Os10g33640	17732596	17735799	gene body	protein|AGC_AGC_other_NDRh_TRCd.3 - ACG kinases include homologs to PKA, PKG and PKC, expressed
EL261	Chr6	12739210	12739328	141	LOC_Os06g22000	12739037	12739485	gene body	protein|expressed protein
EL262	Chr9	3168476	3168598	145	LOC_Os09g06680	3168154	3171995	gene body	protein|WD domain, G-beta repeat domain containing protein, expressed
EL263	Chr1	35328701	35328830	152	LOC_Os01g61044	35320780	35327164	downstream	protein|transmembrane amino acid transporter protein, putative, expressed
EL264	Chr10	18616937	18617070	156	LOC_Os10g34884	18613368	18621316	gene body	protein|RIPER7 - Ripening-related family protein precursor, expressed
EL265	Chr3	29156388	29156529	163	LOC_Os03g51010	29150120	29153687	downstream	protein|hydrolase, alpha/beta fold family domain containing protein, expressed
	Chr3	29156388	29156529		LOC_Os03g51020	29157941	29165219	upstream	protein|expressed protein
EL266	Chr6	26819981	26820125	167	LOC_Os06g44410	26807861	26813600	downstream	protein|histidine kinase, putative, expressed
	Chr6	26819981	26820125	167	LOC_Os06g44420	26829527	26830408	upstream	protein|GDU1, putative, expressed
EL266	Chr12	21275718	21275862	167	LOC_Os12g34950	21271448	21278130	gene body	protein|retrotransposon protein, putative, unclassified, expressed
EL267	Chr7	9662178	9662325	170	LOC_Os07g16480	9656601	9662787	gene body	protein|retrotransposon protein, putative, Ty3-gypsy subclass, expressed
EL267	Chr7	18092861	18093008	170	LOC_Os07g30580	18092508	18098618	gene body	protein|retrotransposon protein, putative, Ty3-gypsy subclass, expressed
EL267	Chr9	563869	564016	170	LOC_Os09g01820	563516	566952	gene body	protein|retrotransposon protein, putative, Ty3-gypsy subclass
EL267	Chr9	5359206	5359353	170	LOC_Os09g09870	5358853	5365177	gene body	protein|retrotransposon protein, putative, Ty3-gypsy subclass, expressed
EL267	Chr11	5870469	5870616	170	LOC_Os11g10670	5852053	5854399	downstream	protein|expressed protein
	Chr11	5870469	5870616	170	LOC_Os11g10710	5873795	5880713	upstream	protein|protein kinase domain containing protein, expressed
EL268	Chr7	9463225	9463377	175	LOC_Os07g16224	9460476	9468108	gene body	protein|piwi domain containing protein, putative, expressed
EL269	Chr1	38102237	38102392	178	LOC_Os01g65630	38101544	38102991	gene body	protein|expressed protein
EL270	Chr1	30329775	30329935	183	LOC_Os01g52730	30322749	30325085	downstream	protein|DUF584 domain containing protein, putative, expressed
	Chr1	30329775	30329935	183	LOC_Os01g52740	30340015	30341594	upstream	protein|expressed protein
EL271	Chr3	27994241	27994412	194	LOC_Os03g49140	27989293	27991227	downstream	protein|ABC1 protein At2g40090 precursor, putative, expressed
EL271	Chr3	27994241	27994412	194	LOC_Os03g49150	27997815	28001380	upstream	protein|yippee zinc-binding protein, putative, expressed
EL271	Chr10	14342202	14342373	194	LOC_Os10g27220	14341776	14346185	gene body	protein|phospholipid-transporting ATPase 3, putative, expressed
EL272	Chr10	10733553	10733738	208	LOC_Os10g21110	10727317	10730929	downstream	protein|glycosyl hydrolase family 10 protein, putative, expressed
	Chr10	10733553	10733738	208	LOC_Os10g21130	10748893	10751985	upstream	protein|expressed protein
EL273	Chr4	9688255	9688455	223	LOC_Os04g17680	9686999	9689230	gene body	protein|expressed protein
	Chr2	2136213	2136415	225	LOC_Os02g04710	2128229	2137102	gene body	protein|cycloartenol synthase, putative, expressed
EL274	Chr12	18076004	18076206	225	LOC_Os12g30130	18068567	18069798	downstream	protein|hypothetical protein
EL274	Chr9	2282828	2283030	225	LOC_Os09g04290	2281588	2283475	gene body	protein|expressed protein
EL276	Chr12	20586955	20587187	255	LOC_Os12g34058	20582916	20583383	downstream	protein|NADH-ubiquinone oxidoreductase chain 3, putative, expressed
	Chr12	20586955	20587187	255	LOC_Os12g34090	20593897	20600630	upstream	protein|retrotransposon protein, putative, Ty3-gypsy subclass, expressed
EL276	Chr1	7085541	7085773	255	LOC_Os01g12790	7079900	7085596	gene body	protein|receptor protein kinase, putative, expressed
EL277	Chr3	28338273	28338514	264	LOC_Os03g49770	28329951	28339179	gene body	protein|oxysterol-binding protein, putative, expressed
EL279	Chr4	29134147	29134407	283	LOC_Os04g48850	29131810	29134682	gene body	protein|aminotransferase, classes I and II, domain containing protein, expressed
EL281	Chr1	2655479	2655746	290	LOC_Os01g05560	2652648	2655639	gene body	protein|expressed protein
EL284	Chr4	27068285	27068583	321	LOC_Os04g45740	27066682	27067915	downstream	protein|hypothetical protein
	Chr4	27068285	27068583	321	LOC_Os04g45750	27077367	27080595	upstream	protein|expressed protein
EL285	Chr12	18770761	18771065	327	LOC_Os12g31160	18757946	18764040	downstream	protein|MLA10, putative, expressed
	Chr12	18770761	18771065	327	LOC_Os12g31180	18773393	18776332	upstream	protein|retrotransposon protein, putative, Ty3-gypsy subclass, expressed
EL286	Chr7	18139203	18139510	330	LOC_Os07g30650	18136758	18140124	gene body	protein|retrotransposon protein, putative, Ty3-gypsy subclass, expressed
EL287	Chr5	12638744	12639054	333	LOC_Os05g22330	12632930	12639668	gene body	protein|retrotransposon protein, putative, Ty3-gypsy subclass, expressed
EL288	Chr4	8799246	8799559	336	LOC_Os04g16200	8793260	8800171	gene body	protein|retrotransposon protein, putative, Ty3-gypsy subclass, expressed
EL288	Chr4	9448741	9449054	336	LOC_Os04g17230	9444010	9444387	downstream	protein|expressed protein
	Chr4	9448741	9449054	336	LOC_Os04g17240	9451298	9457776	upstream	protein|retrotransposon protein, putative, Ty3-gypsy subclass, expressed
EL288	Chr12	5528580	5528893	336	LOC_Os12g10430	5524881	5529369	gene body	protein|retrotransposon protein, putative, Ty3-gypsy subclass, expressed
EL288	Chr12	12607341	12607654	336	LOC_Os12g22320	12601466	12608266	gene body	protein|retrotransposon protein, putative, Ty3-gypsy subclass, expressed
EL288	Chr10	5062185	5062498	336	LOC_Os10g09380	5060489	5063111	gene body	protein|retrotransposon protein, putative, Ty3-gypsy subclass, expressed
	Chr10	9032336	9032649	336	LOC_Os10g17860	9031958	9033262	gene body	protein|retrotransposon protein, putative, Ty3-gypsy subclass
EL288	Chr11	11506776	11507089	336	LOC_Os11g19990	11502213	11507114	gene body	protein|retrotransposon protein, putative, Ty3-gypsy subclass, expressed
EL288	Chr2	11282561	11282874	336	LOC_Os02g19300	11276593	11283487	gene body	protein|retrotransposon protein, putative, Ty3-gypsy subclass, expressed
EL288	Chr2	11852790	11853103	336	LOC_Os02g20110	11842662	11853302	gene body	protein|retrotransposon protein, putative, Ty3-gypsy subclass, expressed
EL288	Chr3	21873589	21873902	336	LOC_Os03g39350	21866682	21874515	gene body	protein|retrotransposon protein, putative, Ty3-gypsy subclass, expressed
EL289	Chr3	29918318	29918633	338	LOC_Os03g52100	29914238	29917317	downstream	protein|retrotransposon protein, putative, Ty3-gypsy subclass, expressed
	Chr3	29918318	29918633	338	LOC_Os03g52110	29918654	29924450	upstream	protein|retrotransposon protein, putative, Ty3-gypsy subclass, expressed
EL289	Chr8	13420941	13421256	338	LOC_Os08g22270	13420590	13425113	gene body	protein|retrotransposon protein, putative, Ty3-gypsy subclass
EL289	Chr10	3292209	3292524	338	LOC_Os10g06410	3291735	3296561	gene body	protein|retrotransposon protein, putative, Ty3-gypsy subclass, expressed
EL290	Chr7	26984765	26985085	343	LOC_Os07g45210	26984185	26988352	gene body	protein|expressed protein
EL290	Chr11	15985769	15986089	343	LOC_Os11g27760	15979979	15986413	gene body	protein|retrotransposon protein, putative, Ty3-gypsy subclass, expressed
EL291	Chr1	132666	133014	371	LOC_Os01g01270	128897	133559	gene body	protein|retrotransposon protein, putative, unclassified, expressed
EL291	Chr1	17820755	17821103	371	LOC_Os01g32500	17820210	17826419	gene body	protein|retrotransposon protein, putative, unclassified, expressed
EL291	Chr2	16745416	16745764	371	LOC_Os02g28330	16739916	16746309	gene body	protein|retrotransposon protein, putative, unclassified, expressed
EL291	Chr3	20602013	20602361	371	LOC_Os03g37194	20601551	20608596	gene body	protein|retrotransposon protein, putative, Ty3-gypsy subclass, expressed
EL291	Chr8	20011453	20011801	371	LOC_Os08g32300	20009382	20012223	gene body	protein|retrotransposon protein, putative, unclassified, expressed
EL292	Chr11	10305813	10306163	373	LOC_Os11g18290	10300182	10306583	gene body	protein|retrotransposon protein, putative, unclassified, expressed
EL292	Chr12	27394589	27394939	373	LOC_Os12g44160	27394407	27398395	gene body	protein|oxidoreductase, putative, expressed
EL292	Chr3	17653742	17654092	373	LOC_Os03g30990	17648649	17654513	gene body	protein|retrotransposon protein, putative, unclassified
EL292	Chr4	6287904	6288254	373	LOC_Os04g11500	6285591	6288609	gene body	protein|retrotransposon protein, putative, unclassified, expressed
EL292	Chr5	24410004	24410354	373	LOC_Os05g41720	24404739	24412491	gene body	protein|retrotransposon protein, putative, unclassified, expressed
EL292	Chr6	14492855	14493205	373	LOC_Os06g24680	14491209	14493749	gene body	protein|retrotransposon protein, putative, unclassified, expressed
EL292	Chr8	18117714	18118064	373	LOC_Os08g29550	18116621	18118344	gene body	protein|retrotransposon protein, putative, unclassified

## Sheet: Sheet3
Chr1	384916	385108	193	215	782
Chr1	624425	624514	90	112	317
Chr1	2655477	2655747	271	293	8042
Chr1	2667302	2667420	119	141	425
Chr1	4685969	4686174	206	228	638
Chr1	6677089	6677281	193	215	1421
Chr1	6837446	6837543	98	120	248
Chr1	12918379	12918492	114	136	413
Chr1	19351372	19351543	172	194	1127
Chr1	30329929	30330221	293	315	1610
Chr1	33527778	33527886	109	131	366
Chr1	37239431	37239550	120	142	237
Chr1	38102386	38102532	147	169	8033
Chr1	38381993	38382075	83	105	489
Chr1	40940256	40940415	160	182	2088
Chr10	1745717	1746088	372	394	695
Chr10	2220436	2220656	221	243	1192
Chr10	2944541	2944822	282	304	8045
Chr10	3002334	3002703	370	392	1868
Chr10	3473010	3473188	179	201	662
Chr10	3728500	3728651	152	174	200
Chr10	3975829	3976017	189	211	3850
Chr10	5062172	5062498	327	349	217
Chr10	5822726	5822835	110	132	474
Chr10	9032336	9032650	315	337	217
Chr10	10733548	10733739	192	214	8037
Chr10	10817648	10817780	133	155	446
Chr10	10849155	10849261	107	129	292
Chr10	14189184	14189304	121	143	545
Chr10	14322294	14322464	171	193	8042
Chr10	14342202	14342374	173	195	1189
Chr10	18616929	18617069	141	163	5832
Chr10	20471654	20471766	113	135	451
Chr10	22023019	22023138	120	142	291
Chr10	22445492	22445596	105	127	386
Chr11	1753078	1753155	78	100	250
Chr11	1774102	1774179	78	100	326
Chr11	3853394	3853581	188	210	367
Chr11	4015510	4015594	85	107	1635
Chr11	9284436	9284585	150	172	8018
Chr11	11506763	11507090	328	350	5339
Chr11	13729522	13729874	353	375	421
Chr11	14644454	14644778	325	347	3534
Chr11	16653340	16653461	122	144	1195
Chr11	17136249	17136598	350	372	321
Chr11	23212743	23212859	117	139	221
Chr11	24951186	24951406	221	243	1245
Chr12	1092956	1093093	138	160	598
Chr12	3719911	3720243	333	355	411
Chr12	7547016	7547179	164	186	570
Chr12	7701695	7701786	92	114	277
Chr12	9049268	9049617	350	372	404
Chr12	9516804	9516896	93	115	2000
Chr12	12550465	12550789	325	347	1589
Chr12	13685578	13685696	119	141	503
Chr12	13843792	13843960	169	191	1516
Chr12	15119697	15119819	123	145	1006
Chr12	19129298	19129382	85	107	248
Chr12	19257064	19257167	104	126	217
Chr12	20457018	20457251	234	256	277
Chr12	20475483	20475717	235	257	206
Chr12	20695212	20695447	236	258	202
Chr12	21275717	21275866	150	172	304
Chr12	21557778	21558150	373	395	4339
Chr12	23844830	23844940	111	133	6249
Chr12	24632130	24632419	290	312	8031
Chr12	27394590	27394940	351	373	380
Chr2	6818395	6818701	307	329	578
Chr2	10048714	10048871	158	180	224
Chr2	11195995	11196147	153	175	784
Chr2	11282560	11282873	314	336	279
Chr2	11852789	11853104	316	338	215
Chr2	14285681	14286012	332	354	452
Chr2	14535049	14535139	91	113	221
Chr2	15295300	15295442	143	165	216
Chr2	18256122	18256262	141	163	2190
Chr2	18917647	18917766	120	142	208
Chr2	19504309	19504512	204	226	304
Chr2	20835991	20836073	83	105	200
Chr2	26303067	26303230	164	186	1530
Chr2	28013421	28013599	179	201	8013
Chr2	29971786	29972152	367	389	211
Chr2	31213692	31213990	299	321	291
Chr2	33989726	33989861	136	158	399
Chr2	34489668	34489796	129	151	613
Chr2	35643518	35643637	120	142	226
Chr3	350496	350704	209	231	207
Chr3	1727868	1728019	152	174	1316
Chr3	4087422	4087601	180	202	423
Chr3	4913180	4913278	99	121	230
Chr3	7107963	7108058	96	118	768
Chr3	7693007	7693270	264	286	839
Chr3	10375705	10375840	136	158	2052
Chr3	17405251	17405354	104	126	532
Chr3	17653743	17654092	350	372	326
Chr3	21873589	21873903	315	337	236
Chr3	23431424	23431701	278	300	7999
Chr3	25378370	25378740	371	393	1086
Chr3	28338273	28338515	243	265	231
Chr3	28874551	28874667	117	139	220
Chr3	33121465	33121644	180	202	436
Chr4	6698498	6698746	249	271	294
Chr4	6700936	6701137	202	224	253
Chr4	6812041	6812368	328	350	206
Chr4	8846308	8846621	314	336	1841
Chr4	9110891	9111000	110	132	313
Chr4	9688256	9688454	199	221	345
Chr4	10135366	10135697	332	354	1355
Chr4	10592844	10593158	315	337	226
Chr4	10771133	10771457	325	347	3681
Chr4	14798524	14798606	83	105	291
Chr4	14937760	14938078	319	341	419
Chr4	18458942	18459061	120	142	342
Chr4	19207805	19207923	119	141	789
Chr4	19387221	19387310	90	112	280
Chr4	19599016	19599107	92	114	268
Chr4	24446104	24446185	82	104	3558
Chr4	27068274	27068584	311	333	8046
Chr4	29569485	29569568	84	106	211
Chr4	30169323	30169568	246	268	519
Chr4	30209820	30209922	103	125	500
Chr4	31263929	31264049	121	143	1472
Chr4	31319011	31319121	111	133	689
Chr4	33435581	33435675	95	117	616
Chr4	35037361	35037501	141	163	595
Chr5	5415229	5415468	240	262	234
Chr5	7854855	7854961	107	129	258
Chr5	7957598	7957957	360	382	200
Chr5	8369578	8369664	87	109	8021
Chr5	13030051	13030284	234	256	351
Chr5	17595930	17596073	144	166	317
Chr5	19817144	19817434	291	313	5098
Chr5	21017461	21017559	99	121	1905
Chr5	21198089	21198167	79	101	250
Chr5	22253602	22253708	107	129	268
Chr5	22515393	22515497	105	127	314
Chr5	24410004	24410353	350	372	215
Chr5	26380414	26380544	131	153	464
Chr5	26857694	26857784	91	113	297
Chr5	27222645	27222749	105	127	231
Chr5	27752958	27753121	164	186	812
Chr5	29161218	29161322	105	127	325
Chr5	29615847	29616058	212	234	220
Chr6	1374354	1374477	124	146	8046
Chr6	3433779	3433882	104	126	271
Chr6	10641522	10641718	197	219	266
Chr6	11850875	11851201	327	349	201
Chr6	11901825	11902138	314	336	207
Chr6	12392379	12392737	359	381	4998
Chr6	12739206	12739331	126	148	8030
Chr6	16592229	16592371	143	165	309
Chr6	17633810	17633896	87	109	310
Chr6	17769545	17769745	201	223	226
Chr6	20353925	20354043	119	141	209
Chr6	21628660	21629035	376	398	274
Chr6	24523058	24523283	226	248	4578
Chr6	25158531	25158643	113	135	238
Chr6	28158787	28158895	109	131	286
Chr6	28236832	28237021	190	212	259
Chr6	30395160	30395371	212	234	258
Chr7	2546766	2547038	273	295	1228
Chr7	3699119	3699225	107	129	290
Chr7	4403081	4403193	113	135	232
Chr7	5235843	5235974	132	154	347
Chr7	14715916	14716186	271	293	204
Chr7	18885506	18885865	360	382	1389
Chr7	21206580	21206872	293	315	364
Chr7	21924582	21924751	170	192	1984
Chr8	3181444	3181739	296	318	3260
Chr8	3357593	3357684	92	114	2106
Chr8	9269564	9269769	206	228	217
Chr8	10127152	10127514	363	385	4467
Chr8	15800905	15801253	349	371	284
Chr8	16665906	16666063	158	180	881
Chr8	18001556	18001636	81	103	233
Chr8	18321746	18321901	156	178	8047
Chr8	19402109	19402211	103	125	8031
Chr8	19718593	19718731	139	161	368
Chr8	19871897	19872255	359	381	1307
Chr8	22322911	22323039	129	151	450
Chr8	24495927	24496031	105	127	307
Chr8	25799508	25799669	162	184	497
Chr8	27714591	27714896	306	328	286
Chr8	28402983	28403177	195	217	5401
Chr9	921796	921967	172	194	1581
Chr9	2282829	2283029	201	223	605
Chr9	3168458	3168600	143	165	1248
Chr9	9897460	9897553	94	116	264
Chr9	11531288	11531465	178	200	397
Chr9	11558276	11558430	155	177	1599
Chr9	11759413	11759576	164	186	2478
Chr9	12862519	12862871	353	375	282
Chr9	14602526	14602630	105	127	481
Chr9	15282200	15282300	101	123	1017
Chr9	16222006	16222348	343	365	3208
Chr9	21916510	21916780	271	293	1055
Chr9	22277104	22277219	116	138	676
Chr9	22492678	22492800	123	145	8037
