# Supplementary material for: Differentially Methylated Epiloci Generated from Numerous Genotypes of Contrasting Tolerances Are Associated with Osmotic-Tolerance in Rice Seedlings
Source: Front Plant Sci. 2017 Jan 19;8:11. doi: 10.3389/fpls.2017.00011 (PMC5243842; doi:10.3389/fpls.2017.00011)
Supplement: Table S6 — Expressions of genes at differentially methylated under CK and OS conditions. [file Table6.XLSX]

## Sheet: Sheet1
Table S6 Expressions of genes at differentially methylated under CK and OS conditions. "Sig" indicates significant difference of gene expression levels between CK and OS conditions.
Epilocus	Rice accession	CK			OS			Sig.
		Rep-1	Rep-2	Rep-3	Rep-1	Rep-2	Rep-3
EL265a	31	0.0426888	0.0435857	0.0486978	0.0774817	0.0818996	0.0824692	***
	51	0.0518325	0.0559391	0.052193	0.0953912	0.103665	0.0647041
	134	0.0429857	0.0297699	0.0382075	0.140632	0.11344	0.109576	**
	168	0.0337259	0.0325771	0.034674	0.0807721	0.0683934	0.0758872	**
	171	0.0382075	0.0587202	0.060371	0.0374212	0.0785633	0.0717936
	14	0.0688691	0.0973956	0.0591286	0.120742	0.127627	0.0915054
	29	0.0241807	0.0448111	0.0379436	0.136787	0.128514	0.124137	**
	30	0.0973956	0.0712977	0.075363	0.176777	0.124137	0.126745
	52	0.0157337	0.0266448	0.0504151	0.111105	0.0973956	0.145592	*
	148	0.00723897	0.0120068	0.013139	0.110338	0.111105	0.11744	***
EL268b	15	0.0490365	0.0633725	0.0591286	0.0902456	0.098073	0.111878	**
	16	0.0567199	0.0445016	0.0504151	0.0987552	0.101532	0.0994421	**
	25	0.0511189	0.0679209	0.0669858	0.0842021	0.0859714	0.0824692
	31	0.0532897	0.0514744	0.0544094	0.0774817	0.0693481	0.0679209	*
	37	0.0693481	0.0688691	0.0669858	0.136787	0.149685	0.166086	*
	2	0.0616395	0.0620683	0.0583146	0.0791098	0.0836205	0.073812	*
	10	0.0612138	0.0536603	0.0511189	0.0536603	0.052193	0.0567199
	19	0.0454366	0.0567199	0.052193	0.0758872	0.0807721	0.0669858	*
	29	0.0638133	0.131215	0.0915054	0.0813339	0.0830429	0.0780207
	30	0.0651541	0.0555527	0.0638133	0.0818996	0.0967228	0.0847878	*
	52	0.10083	0.0758872	0.100134	0.105112	0.104386	0.120742
a	primers of gene EL265
	F	ATTTCACAATGCCAAGACTGC
	R	TACCAATATGTTCTCCGGCTT
b	primers of gene EL268
	F	CAGTCAACAAAGAAAGCCGAA
	R	TCAACATTCAGTACTTGGCTA
