# Supplementary material for: Differentially Methylated Epiloci Generated from Numerous Genotypes of Contrasting Tolerances Are Associated with Osmotic-Tolerance in Rice Seedlings
Source: Front Plant Sci. 2017 Jan 19;8:11. doi: 10.3389/fpls.2017.00011 (PMC5243842; doi:10.3389/fpls.2017.00011)
Supplement: Table S7 — Original data of the phenotypes for rice accessions. [file Table7.XLSX]

## Sheet: Sheet1
Rice accession	Group	Survival ratio	AOC-CK	AOC-OS	H2O2-CK	H2O2-OS	MDA-CK	MDA-OS	TSP-CK	TSP-OS	RWC-CK	RWC-OS
S01	S	0	38.88	59.13	0.11095	0.181653	30.625	50.4545	0.756412	1.21797	0.965963	0.714127
S02	S	0	50.22	58.05	0.156151	0.176918	41.25	47.7273	1.04366	0.885513	0.959559	0.677472
S03	S	0	48.6	59.13	0.129441	0.176488	35.1562	50.1136	0.804286	0.866871	0.952181	0.770113
S04	S	0	37.53	51.03	0.11859	0.15812	43.125	43.125	0.910735	1.01193	0.967394	0.818536
S05	S	0	21.06	51.84	0.0605537	0.143958	27.6404	59.6629	0.673152	1.48399	0.933885	0.638077
S06	S	0	16.605	51.03	0.0616963	0.152527	26.2921	37.9213	0.764946	1.33101	0.96578	0.652799
S07	S	0	23.49	31.86	0.095594	0.183499	42.5806	46.9697	0.380645	0.977107	0.950297	0.745896
S08	S	0	15.39	32.4	0.0923769	0.150271	55.6452	63.1818	0.47138	1.30281	0.926179	0.79023
S09	S	0.0108696	48.87	64.53	0.135605	0.191123	40.625	58.2955	0.957483	1.64053	0.941775	0.763363
S10	S	0.0111111	47.25	56.7	0.162726	0.210063	38.125	46.0227	0.87131	1.0999	0.949986	0.787899
S11	S	0.015625	35.64	69.93	0.101359	0.212777	38.2895	44.8684	0.657801	1.3156	0.950536	0.693031
S12	S	0.016129	53.19	65.61	0.181629	0.260857	36.875	50.625	1.20643	1.05329	0.965565	0.67005
S13	S	0.016129	24.03	44.82	0.123169	0.285663	38.3871	58.1818	0.429332	1.41913	0.942625	0.733936
S14	S	0.0172414	60.21	72.09	0.202774	0.220343	30.3125	34.0625	1.03953	1.32471	0.937509	0.74314
S15	S	0.0172414	25.515	56.43	0.116287	0.327988	48.2609	49.7938	0.496365	0.862993	0.943469	0.759014
S16	S	0.0178571	37.26	49.005	0.109717	0.138177	36.0938	50.625	0.689388	0.773659	0.957425	0.763272
S17	S	0.0192308	24.3	51.03	0.102028	0.197385	50.3226	54.5455	0.606376	1.03915	0.947854	0.641999
S18	S	0.0217391	48.33	68.04	0.216006	0.368982	34.5161	45.4545	0.570967	1.14771	0.954322	0.82624
S19	S	0.0238095	20.25	44.55	0.104786	0.278224	46.4516	46.8182	0.610802	1.13996	0.951898	0.799747
S20	S	0.030303	48.87	61.29	0.157842	0.198076	27.7632	43.8158	0.725515	0.95768	0.934704	0.749153
S21	S	0.03125	28.35	31.995	0.0961563	0.138177	52.0312	62.8977	0.929134	0.98433	0.975019	0.604933
S22	S	0.0322581	63.45	83.7	0.224622	0.328982	37.8261	46.0825	0.56436	0.678066	0.946217	0.646978
S23	S	0.037037	63.99	82.08	0.226199	0.314043	30.625	42.1875	1.12232	1.14532	0.938132	0.69379
S24	S	0.047619	39.42	60.75	0.119168	0.20662	49.0625	56.9318	0.861735	1.18068	0.960662	0.762817
S25	S	0.0576923	62.91	85.86	0.2445	0.289886	26.5625	33.4375	NA	0.827941	0.947329	0.731286
S26	S	0.0576923	28.755	40.095	0.164072	0.270785	43.0645	46.8182	0.484658	1.72157	0.945879	0.750639
S27	S	0.0625	50.49	55.89	0.185937	0.207532	44.6875	45	0.98433	0.827941	0.956202	0.781993
S28	S	0.0645161	73.71	78.03	0.256213	0.311847	34.6875	40.3125	0.864739	1.01193	0.941444	0.770655
S29	S	0.0689655	29.43	83.16	0.171945	0.329976	51.5217	70.2062	0.754746	1.19175	0.877223	0.414066
S30	S	0.0757576	18.09	59.4	0.0992707	0.263842	40	54.5455	0.473593	0.62814	0.944141	0.875077
S31	S	0.0769231	22.95	37.8	0.0790489	0.274753	35.1613	51.8182	0.455888	1.60525	0.958523	0.723822
S32	S	0.078125	41.715	73.71	0.169957	0.260402	56.087	54.7423	0.632355	0.945182	0.951537	0.631735
S33	S	0.08	39.96	68.58	0.14431	0.340217	41.2903	35.7576	0.402775	0.457534	0.944144	0.82455
S34	S	0.08	27.135	82.215	0.0925444	0.181661	26.7978	36.4045	0.70375	1.11682	0.955876	0.619188
S35	S	0.0833333	15.39	46.98	0.0992707	0.314428	41.129	45.1515	0.431545	1.48117	0.932417	0.73523
S36	S	0.0833333	28.08	44.55	0.117654	0.190442	37.0968	44.2424	0.42048	1.48893	0.96434	0.827916
S37	S	0.0833333	62.64	79.11	0.275978	0.348449	35.3125	37.5	1.06712	0.956732	0.945444	0.80065
S38	S	0.0863158	34.83	78.975	0.111418	0.170608	31.9737	50.5263	0.609433	1.17534	0.958805	0.82288
S39	S	0.0879121	33.75	51.57	0.117524	0.277215	41.5625	51.4773	1.06281	1.24904	0.97342	0.574138
S40	S	0.0925926	40.5	61.29	0.149085	0.228598	45.6522	54.433	0.679952	1.06162	0.968325	0.582106
S41	R	0.101739	51.57	68.58	0.16544	0.227663	26.875	32.5	0.772745	1.04873	0.935424	0.801908
S42	R	0.108333	30.78	98.55	0.12225	0.310766	18.8764	47.191	0.448768	1.12192	0.924627	0.674646
S43	R	0.109684	10.8	56.97	0.0873214	0.235077	51.6129	65.1515	0.517854	1.09343	0.953427	0.670086
S44	R	0.113889	59.67	91.8	0.231323	0.367482	23.4375	34.375	0.643954	0.818742	0.928144	0.76699
S45	R	0.125	40.77	89.1	0.164532	0.490984	42.9032	53.3333	0.433758	1.48117	0.943348	0.650277
S46	R	0.125	29.16	49.41	0.161315	0.348152	32.9032	48.7879	0.504575	1.19424	0.926914	0.683871
S47	R	0.125291	42.39	55.62	0.160316	0.236448	35.3125	39.0625	0.929134	0.873938	0.937195	0.767672
S48	R	0.141304	41.85	48.33	0.138071	0.158408	32.8125	47.3864	0.53619	0.78298	0.948845	0.779172
S49	R	0.142857	33.21	56.7	0.0986218	0.324565	37.5	58.6364	1.07238	1.37332	0.950117	0.644815
S50	R	0.145161	55.62	75.6	0.199774	0.281274	54.7826	41.7526	0.815942	0.873266	0.957109	0.72268
S51	R	0.170228	36.18	88.56	0.236227	0.45726	40.9677	56.3636	0.60195	1.19812	0.972839	0.763348
S52	R	0.181922	53.73	78.84	0.18656	0.276354	40	45.6818	0.765986	0.745695	0.949429	0.704945
S53	R	0.183333	41.58	73.17	0.143122	0.316061	54.4565	52.5773	0.70035	1.02737	0.961496	0.716348
S54	R	0.199147	46.17	60.75	0.16437	0.270327	38.4375	53.5227	1.06281	1.21175	0.957237	0.761451
S55	R	0.2	51.84	97.2	0.281274	0.501921	47.2826	62.7835	0.883937	1.09586	0.950241	0.58588
S56	R	0.202381	55.35	74.25	0.171766	0.328009	36.875	49.6023	0.804286	0.838907	0.946014	0.719571
S57	R	0.227142	53.73	81.27	0.188203	0.265162	35.3125	48.4091	1.00536	1.47275	0.964305	0.795242
S58	R	0.25	37.53	52.38	0.172805	0.359063	39.6774	43.6364	0.646211	1.17873	0.930944	0.751195
S59	R	0.282258	56.7	113.4	0.209682	0.329611	19.8684	29.6053	0.46433	1.05442	0.901923	0.707507
S60	R	0.294872	54.54	78.84	0.205462	0.342644	24.0625	48.75	0.507466	1.2304	0.945093	0.698751
S61	R	0.295752	54.675	68.85	0.167657	0.237613	42.1875	58.2955	1.1777	1.20243	0.963277	0.615477
S62	R	0.319597	39.42	55.35	0.114237	0.204898	34.6875	46.3636	0.842585	0.845121	0.945031	0.771786
S63	R	0.34375	80.19	82.215	0.399692	0.41726	32.1875	40.3125	0.956732	1.21431	0.933944	0.836786
S64	R	0.34556	64.26	87.075	0.240802	0.255692	34.375	39.375	1.20643	1.45411	0.94792	0.642728
S65	R	0.368421	27.54	76.545	0.136497	0.284175	36.2903	62.2727	0.657276	1.41913	0.951031	0.748031
S66	R	0.3875	52.245	70.74	0.19108	0.290129	38.4375	34.0909	0.847372	1.64053	0.958542	0.704203
S67	R	0.465385	82.62	105.03	0.415064	0.482412	33.75	37.5	0.84634	0.84634	0.949108	0.761214
S68	R	0.501014	47.79	66.69	0.226117	0.33129	28.3871	46.0606	0.548836	1.11669	0.926132	0.67702
