# Supplementary material for: Differentially Methylated Epiloci Generated from Numerous Genotypes of Contrasting Tolerances Are Associated with Osmotic-Tolerance in Rice Seedlings
Source: Front Plant Sci. 2017 Jan 19;8:11. doi: 10.3389/fpls.2017.00011 (PMC5243842; doi:10.3389/fpls.2017.00011)
Supplement: Table S8 — Correlations between parameters of DNA methylation and physiological traits. [file Table8.XLSX]

## Sheet: Sheet1
Table S8 Correlations between parameters of DNA methylation and physiological traits. P-values in bolt indicate significant differences.
Physiological trait	Survival ratio			AOC-CK			AOC-OS			H2O2-CK			H2O2-OS			MDA-CK			MDA-OS			TSP-CK			TSP-OS			RWC-CK			RWC-OS
Parameter	Coefficient	p-value	FDR corrected	Coefficient	p-value	FDR corrected	Coefficient	p-value	FDR corrected	Coefficient	p-value	FDR corrected	Coefficient	p-value	FDR corrected	Coefficient	p-value	FDR corrected	Coefficient	p-value	FDR corrected	Coefficient	p-value	FDR corrected	Coefficient	p-value	FDR corrected	Coefficient	p-value	FDR corrected	Coefficient	p-value	FDR corrected
Methylation level in CK	0.079	0.523	0.639	0.411605	0.000488123	0	0.280578	0.0204727	0.055	0.217568	0.0747064	0.1375	-0.0996116	0.418974	0.576125	-0.143042	0.244555	0.385	-0.346915	0.00375208	0.0146667	0.383667	0.00135083	0.0055	-0.222857	0.0677452	0.1375	0.0371336	0.763691	0.8404	0.0201682	0.870326	0.87
Methylation level in OS	-0.248	0.049*	0.539	-0.0893595	0.468656	0.957	0.00826387	0.946675	0.957	-0.0736197	0.550749	0.957	-0.112471	0.361155	0.957	0.0299428	0.808477	0.957	-0.0186786	0.87983	0.957	-0.151945	0.219651	0.957	-0.00660384	0.957375	0.957	0.024526	0.842633	0.957	-0.0453639	0.71337	0.957
Methylation level in RO	0.178	0.146	0.954	-0.0136043	0.912323	0.954	-0.0408322	0.740942	0.954	0.0214499	0.862163	0.954	-0.0338669	0.78395	0.954	0.0675566	0.584115	0.954	0.111534	0.365193	0.954	0.066037	0.595458	0.954	0.130663	0.28821	0.954	-0.00715644	0.953812	0.954	-0.138772	0.259066	0.954
Re-methylation ratio from CK to OS	-0.145	0.236	0.382	-0.304425	0.0116017	0.066	-0.179504	0.143	0.363	-0.170361	0.164844	0.363	0.00477537	0.96917	0.969	0.189619	0.121446	0.363	0.133305	0.278487	0.38225	-0.376192	0.00170433	0.022	0.136875	0.2657	0.38225	-0.0667657	0.588534	0.719889	0.0116978	0.924571	0.969
De-methylation ratio from CK to OS	0.156	0.204	0.388	0.29932	0.0131519	0.0715	0.1468	0.232248	0.388143	0.153199	0.212298	0.388143	-0.0176223	0.886579	0.887	-0.0561574	0.649211	0.793222	-0.23396	0.0548257	0.201667	0.307658	0.0113204	0.0715	-0.142367	0.246809	0.388143	0.0193345	0.875643	0.887	0.100472	0.414947	0.570625
Change ratio from CK to OS	0.012	0.919	0.972	-0.00438303	0.971702	0.972	-0.0362642	0.769068	0.972	-0.0186779	0.879834	0.972	-0.0145939	0.905973	0.972	0.150504	0.22055	0.972	-0.114786	0.351293	0.972	-0.0753063	0.544735	0.972	-0.00686287	0.955705	0.972	-0.0534908	0.664848	0.972	0.127176	0.301378	0.972
Re-methylation ratio from OS to RO	0.273	0.024*	0.264	0.08091	0.511883	0.938667	0.0337517	0.784667	0.959444	0.0505553	0.68223	0.959444	0.0978759	0.427166	0.938667	0.0378792	0.759088	0.959444	0.00780317	0.949643	0.974	0.134064	0.279431	0.938667	0.0903384	0.463779	0.938667	-0.00405068	0.973847	0.974	-0.125527	0.307741	0.938667
De-methylation ratio from OS to RO	-0.262	0.031*	0.341	-0.0932307	0.449532	0.8613	0.0817991	0.507241	0.8613	-0.0404493	0.743287	0.8613	0.0113596	0.926746	0.927	0.0474713	0.700669	0.8613	-0.0400542	0.74571	0.8613	-0.190665	0.122223	0.671	-0.0941396	0.445105	0.8613	0.0339914	0.783175	0.8613	-0.0749835	0.543371	0.8613
Change ratio from OS to RO	0.126	0.305	0.934	0.0235908	0.848561	0.9339	0.11603	0.346062	0.9339	0.0304054	0.805575	0.9339	0.137761	0.262586	0.9339	0.0912147	0.459437	0.9339	-0.0250553	0.839282	0.9339	0.00781761	0.949936	0.95	0.035099	0.776291	0.9339	0.0246195	0.842041	0.9339	-0.229836	0.0593671	0.649
Alteration CK-OS-RO: A-B-B	-0.107	0.383	0.845	0.0965848	0.433318	0.844556	-0.0205948	0.867608	0.868	0.0647528	0.599849	0.844556	-0.0666442	0.589215	0.844556	-0.0831383	0.50029	0.844556	-0.0490773	0.691044	0.844556	0.0683798	0.58244	0.844556	-0.0490941	0.690944	0.844556	-0.0295711	0.81081	0.868	0.0977667	0.427684	0.844556
Alteration CK-OS-RO: A-B-C	0.165	0.177	0.649	0.0465879	0.705983	0.939	-0.0123457	0.920406	0.939	0.0444989	0.718606	0.939	0.0850919	0.490239	0.939	0.0566973	0.646062	0.939	-0.307493	0.0107487	0.121	-0.00956446	0.938769	0.939	0.0328991	0.789981	0.939	-0.0386539	0.754314	0.939	0.168718	0.169015	0.649
Alteration CK-OS-RO: A-B-A	0.025	0.838	0.927	-0.143582	0.242759	0.517	-0.0113128	0.927046	0.927	-0.138672	0.259414	0.517	-0.0244419	0.843166	0.927	0.266564	0.0279981	0.308	0.133345	0.278342	0.517	-0.168569	0.172691	0.517	0.0263197	0.831287	0.927	0.0315075	0.798674	0.927	-0.132367	0.281913	0.517
Alteration CK-OS-RO: A-A-A	0.03	0.807	0.922	-0.132191	0.28256	0.812429	-0.120543	0.327495	0.812429	-0.11259	0.360645	0.812429	-0.0998711	0.417757	0.812429	-0.0258946	0.833973	0.9218	0.0800289	0.516505	0.812429	-0.0839894	0.499205	0.812429	0.0251989	0.838373	0.9218	-0.00293775	0.981031	0.981	0.158626	0.196354	0.812429
Alteration CK-OS-RO: A-A-B	-0.009	0.94	0.94	0.106945	0.385375	0.605	0.14689	0.231961	0.605	0.116851	0.342636	0.605	0.11186	0.363784	0.605	-0.144841	0.23861	0.605	0.0906703	0.462132	0.63525	0.150334	0.224634	0.605	-0.0205436	0.867934	0.94	0.0339322	0.783544	0.94	-0.255376	0.0355685	0.396
