# Supplementary material for: Differentially Methylated Epiloci Generated from Numerous Genotypes of Contrasting Tolerances Are Associated with Osmotic-Tolerance in Rice Seedlings
Source: Front Plant Sci. 2017 Jan 19;8:11. doi: 10.3389/fpls.2017.00011 (PMC5243842; doi:10.3389/fpls.2017.00011)
Supplement: Table S9 — Epigenotypes of some differentially methylated epiloci have no influence on the survival ratio in normal, stressed, and recovery conditions. [file Table9.XLSX]

## Sheet: Sheet1
Table S7. Epigenotypes of some differentially methylated epiloci (DME) between tolerant and susceptible groups in CK, OS, and RO conditions have no influences on the survival ratio. Values with "*" or different letters indicate significance (p<0.05) by independent t-test or one-way ANOVA (SNK method).
Condition	DME	Main epigenotypes	Frequency	Survival ratio (%)
CK	EL029	0/0	20/66	14.7±2.7
		0/1	46/66	10.2±1.7
	EL040	0/0	5/66	17.25±6.4
		0/1	57/66	10.4±1.5
	EL112	0/1	63/67	11.6±1.6
	EL170	1/1	63/68	11.1±1.2
	EL176	0/1	6/68	12.7±1.2
		1/1	59/68	11.1±1.6
	EL188	1/1	64/68	11.2±1.5
	EL203	0/1	64/67	11.0±1.5
	EL220	0/0	14/66	13.1±3.2 a
		0/1	39/66	8.0±1.3 a
		1/1	9/66	17.6±5.7 a
Condition	DME	Main epigenotypes	Frequency	Survival ratio (%)
OS	EL013	1/1	62/67	12.6±1.6
	EL067	0/1	5/67	12.0±9.6
		1/1	58/68	12.4±1.5
	EL111	0/0	15/59	7.2±2.8 a
		0/1	6/59	19.4±5.9 a
		1/0	20/59	9.3±2.1 a
		1/1	16/59	15.6±2.9 a
	EL112	0/1	41/67	10.6±1.9
		1/1	20/67	13.8±2.2
	EL146	1/0	26/68	8.4±2.2
		1/1	41/68	14.1±1.9
	EL169	0/1	15/58	14.3±2.3
		1/1	52/68	11.2±1.8
	EL187	0/0	16/64	10.1±2.9 a
		0/1	26/64	13.9±2.2 a
		1/0	6/64	10.9±5.8 a
		1/1	16/64	10.6±3.2 a
	EL239	1/1	64/68	12.3±1.5
	EL252	0/0	33/66	10.3±2.1
		0/1	32/66	14.0±2.1
Condition	DME	Main epigenotypes	Frequency	Survival ratio (%)
RO	EL005	1/1	65/68	11.5±1.5
	EL015	0/0	11/67	12.2±3.5 a
		1/0	30/67	14.2±2.4 a
		1/1	26/67	8.9±2.1 a
	EL102	0/0	52/56	9.5±1.4
	EL132	0/0	44/68	11.1±1.9
		0/1	17/68	15.2±3.0
	EL144	0/0	10/68	14.6±4.2 a
		1/0	33/68	9.2±1.9 a
		1/1	24/68	16.2±2.1 a
	EL147	1/0	26/68	8.9±2.0
		1/1	41/68	13.0±2.0
	EL152	0/1	62/68	11.5±1.5
	EL218	1/1	65/68	11.8±1.5
	EL243	0/0	21/67	11.1±2.7 a
		1/0	20/67	15.4±2.9 a
		1/1	22/67	7.5±1.9 a
	EL262	0/0	34/65	14.1±2.0 a
		0/1	11/65	13.4±4.5 a
		1/0	18/65	8.9±2.7 a
