# Supplementary material for: Differentially Methylated Epiloci Generated from Numerous Genotypes of Contrasting Tolerances Are Associated with Osmotic-Tolerance in Rice Seedlings
Source: Front Plant Sci. 2017 Jan 19;8:11. doi: 10.3389/fpls.2017.00011 (PMC5243842; doi:10.3389/fpls.2017.00011)
Supplement: Table S10 — Top 50 co-expressing genes with two candidate genes in our study by RiceFREND. [file Table10.XLSX]

## Sheet: LOC_Os07g16224
Locus ID	Description	Mutual Rank	Weighted PCC
Os07g0265600	Stem cell self-renewal protein Piwi domain containing protein.	1	1
Os10g0485000	WW/Rsp5/WWP domain containing protein.	2	0.805052
Os09g0279600	Similar to Topoisomerase 6 subunit B.	4.243	0.765099
Os04g0691700	Similar to Autoimmune regulator (Autoimmune polyendocrinopathy candidiasis ectodermal dystrophy protein) (APECED protein).	5.292	0.758419
Os03g0843700	FAR1 domain containing protein.	6	0.732899
Os04g0489400	Hypothetical protein.	6	0.747092
Os02g0217800	Bacterial Fmu (Sun)/eukaryotic nucleolar NOL1/Nop2p domain containing protein.	6.708	0.739555
Os06g0622500	Tetratricopeptide-like helical domain containing protein.	7.071	0.737356
Os11g0266800	Tetratricopeptide region domain containing protein.	8.062	0.730267
Os09g0284600	Similar to Enhancer of polycomb-like protein.	9.487	0.724793
Os01g0532200	FF domain containing protein.	9.747	0.755474
Os03g0165600	Peptidase C19, ubiquitin carboxyl-terminal hydrolase 2 family protein.	10.77	0.703944
Os03g0377300	Conserved hypothetical protein.	11.662	0.717882
Os01g0694300	Conserved hypothetical protein.	13.229	0.699384
Os07g0515000	Conserved hypothetical protein.	13.675	0.73609
Os03g0735400	Non-protein coding transcript, putative npRNA.	14.142	0.743417
Os06g0111600	Acyl carrier protein-like family protein.	14.142	0.707195
Os09g0103200	Conserved hypothetical protein.	16.248	0.707626
Os04g0278200	Tetratricopeptide-like helical domain containing protein.	16.432	0.702835
Os02g0557500	U2 auxiliary factor small subunit family protein.	16.492	0.720766
Os03g0101700	Similar to SNF2P.	16.523	0.689221
Os03g0430400	Similar to Nuclear protein 5qNCA.	16.733	0.677881
Os07g0205200	Similar to Transcription initiation factor TFIID subunit 5 (Transcription initiation factor TFIID 100 kDa subunit) (TAF(II)100) (TAFII-100) (TAFII100).	17.493	0.714987
Os12g0626300	Hypothetical protein.	17.55	0.665373
Os01g0391500	Conserved hypothetical protein.	17.55	0.745866
Os07g0671700	Similar to Arginine methyltransferase-like protein.	18.303	0.670152
Os09g0551900	DNA mismatch repair protein family protein.	19.494	0.714198
Os02g0101800	Kinesin, motor region domain containing protein.	21.794	0.714546
Os07g0459200	Similar to Possible kinase.	22.978	0.68261
Os08g0535100	Conserved hypothetical protein.	23.367	0.706943
Os06g0218200	Zinc finger, SWIM-type domain containing protein.	23.452	0.707983
Os04g0635900	DNA repair exonuclease family protein.	23.875	0.696598
Os11g0682300	U2 snRNP auxilliary factor, large subunit, splicing factor family protein.	24.249	0.704546
Os10g0115600	Similar to U1 small nuclear ribonucleoprotein 70 kDa (U1 snRNP 70 kDa) (snRNP70) (U1-70K). Splice isoform Short.	24.29	0.676336
Os07g0472200	Similar to Zinc-finger protein Lsd1.	24.658	0.701864
Os09g0536000	Exodeoxyribonuclease III xth family protein.	26.249	0.678272
Os03g0243200	Conserved hypothetical protein.	29.343	0.712287
Os02g0644600	Protein prenyltransferase domain containing protein.	29.394	0.678199
Os02g0591600	WD40-like domain containing protein.	30.725	0.610997
Os01g0184200	Similar to 17.5 kDa class II heat shock protein.	30.854	0.725356
Os10g0428200	Similar to Aspartic proteinase.	31.401	0.699698
Os04g0451100	Conserved hypothetical protein.	32.187	0.666989
Os01g0218800	Similar to Trithorax 5 (Fragment).	33.045	0.623677
Os02g0236100	Similar to SERK1 (Fragment).	33.317	0.615314
Os09g0296900	WD40-like domain containing protein.	34.986	0.679364
Os02g0596100	GLE1-like family protein.	35.468	0.697648
Os12g0234000	Conserved hypothetical protein.	36.633	0.676272
Os10g0575800	Conserved hypothetical protein.	37.67	0.685035
Os02g0246600	Conserved hypothetical protein.	38.82	0.641065
Os09g0520000	Hypothetical protein.	38.949	0.687043

## Sheet: LOC_Os03g51020
Locus ID	Description	Mutual Rank	Weighted PCC
Os03g0719500	Similar to Ser-Thr protein kinase-like protein.	1	1
Os05g0579900	Heat shock protein DnaJ, N-terminal domain containing protein.	3.873	0.659876
Os07g0693400	Armadillo-like helical domain containing protein.	8.832	0.653089
Os07g0567000	Exostosin-like family protein.	9.22	0.606049
Os01g0367900	Similar to Possible global transcription activator SNF2L1 (SWI/SNF related matrix associated actin dependent regulator of chromatin subfamily A member 1).	9.487	0.674696
Os05g0593300	Conserved hypothetical protein.	11.874	0.671368
Os02g0255000	Similar to Cyclic nucleotide-gated ion channel 1 (AtCNGC1) (Cyclic nucleotide-and calmodulin-regulated ion channel 1).	12.369	0.636477
Os12g0103000	Mitochondrial substrate carrier family protein.	12.845	0.606568
Os08g0180300	DEAD/DEAH box helicase, N-terminal domain containing protein.	16.492	0.662183
Os01g0513200	Mitochondrial substrate carrier family protein.	18.385	0.616419
Os02g0738500	Non-protein coding transcript, unclassifiable transcript.	20.494	0.579017
Os03g0187500	Leucine-rich repeat, cysteine-containing subtype containing protein.	24.454	0.59295
Os08g0338900	Conserved hypothetical protein.	24.495	0.637676
Os02g0137500	Similar to P300/CBP acetyltransferase-related protein 2.	25.923	0.642053
Os04g0136900	Conserved hypothetical protein.	26.153	0.58282
Os10g0559700	Conserved hypothetical protein.	26.458	0.593484
Os03g0219100	Phosphatidylinositol transfer protein-like, N-terminal domain containing protein.	28.142	0.605439
Os01g0816400	Similar to Microtubule bundling polypeptide TMBP200.	28.302	0.551089
Os03g0633400	Cyclin-like F-box domain containing protein.	29.563	0.595329
Os11g0103700	Mitochondrial substrate carrier family protein.	29.983	0.588037
Os10g0559600	Agenet domain containing protein.	31.78	0.627342
Os07g0497100	Similar to Chromodomain helicase-DNA-binding protein 5 (CHD-5).	33.823	0.595851
Os01g0510800	TATA box binding protein associated factor (TAF) domain containing protein.	40.731	0.59661
Os04g0559800	Similar to YDA.	43.44	0.574086
Os12g0529900	Conserved hypothetical protein.	45.299	0.557276
Os02g0556900	DDT domain containing protein.	45.826	0.582942
Os09g0530500	Non-protein coding transcript, uncharacterized transcript.	45.957	0.576123
Os08g0180100	Similar to Enhancer of zeste homolog 2 (ENX-1).	45.957	0.625404
Os04g0529500	Similar to C-terminal domain phosphatase-like 1.	49.295	0.588452
Os02g0202300	Conserved hypothetical protein.	49.96	0.606175
Os03g0744300	Protein kinase-like domain containing protein.	50.646	0.578846
Os02g0187200	Exostosin-like family protein.	52.23	0.578847
Os07g0642100	Nucleic acid-binding, OB-fold domain containing protein.	53.028	0.599074
Os03g0121800	Double-stranded RNA binding domain containing protein.	53.385	0.581268
Os06g0645800	Conserved hypothetical protein.	55.1	0.565079
Os02g0194800	Cyclase-associated protein domain containing protein.	58.481	0.568728
Os02g0709900	Prefoldin domain containing protein.	58.541	0.531406
Os01g0916800	Conserved hypothetical protein.	58.652	0.598915
Os01g0252100	Similar to Glycogen synthase kinase-3 homolog MsK-3 (EC 2.7.1.-).	60.795	0.523106
Os03g0352500	Similar to AGR379Wp.	61.644	0.57429
Os12g0152600	Tetratricopeptide-like helical domain containing protein.	62.081	0.550079
Os02g0613400	Prefoldin domain containing protein.	62.161	0.533446
Os01g0663800	Protein of unknown function DUF1296 family protein.	62.498	0.566178
Os01g0897800	Rad21/Rec8 like protein, N-terminal domain containing protein.	63.261	0.589436
Os05g0320100	Cyclin-like F-box domain containing protein.	66.993	0.545071
Os01g0767700	Similar to DEIH-box RNA/DNA helicase.	68.411	0.581224
Os05g0447500	Hypothetical protein.	69.109	0.594544
Os01g0748000	Dynamin family protein.	69.369	0.621433
Os09g0111100	Cyclin-like domain containing protein.	70.795	0.613861
Os04g0673400	Similar to Uracil-DNA glycosylase (EC 3.2.2.-) (UDG).	72.938	0.591441
